# Supplementary material for: Plastome Evolution and Phylogeny of Orchidaceae, With 24 New Sequences
Source: Front Plant Sci. 2020 Feb 21;11:22. doi: 10.3389/fpls.2020.00022 (PMC7047749; doi:10.3389/fpls.2020.00022)
Supplement: Supplementary file 5 [file Table_1.xlsx]

## Sheet: Supplementary table s1. Summary
Supplementary Table S1. Summary of gene block analysis using progressiveMAUVE among 116 Orchidaceae species excluding eight taxonomic groups (Cyrtosia septentrionalis, Epipogium roseum, Epipogium aphyllum, Gastrodia elata 1, Gastrodia elata 2, Lecanorchis kiusiana, Lecanorchis japonica, and Rhizanthella gardneri) which were meaningless for gene block analysis due to severe gene losses.
Block Number	Number of Applicable taxon	Lengths (kb)	Region	Status	Forward	Reverse	Nonapplicable
1	116	20.99	psbA-trnK-UUU	Rearrangement	95	21	0
2	116	12.317	rps16	Rearrangement	115	1	0
3	52	0.359	rps16-trnQ-UUG	Rearrangement	51	1	64
4	25	0.144	rps16-trnQ-UUG	Rearrangement	24	1	91
5	55	1.043	trnQ-UUG	Rearrangement	54	1	61
6	4	0.04	trnK-UUU-rps16	Rearrangement	1	3	112
7	116	8.785	psbK-psbI	Rearrangement	114	2	0
8	116	22.416	trnG-UCC-rpoC2	Rearrangement	6	110	0
9	52	2.758	trnS-GCU	Rearrangement	45	7	64
10	116	29.448	rpoC2-rpoB	Rearrangement	110	6	0
11	49	0.225	trnD-psbM	Rearrangement	44	5	67
12	116	5.695	psbM-trnY-GUA	Rearrangement	110	6	0
13	116	40.6	trnE-UUC-ycf3	Rearrangement	115	1	0
14	13	0.008	trnS-GGA	Constant	13	0	103
15	116	4.071	trnS-GGA-trnT-UGU	Rearrangement	115	1	0
16	116	18.153	cemA-trnP-UGG	Rearrangement	113	3	0
17	115	2.577	trnT-UGU-trnL-UAA	Rearrangement	114	1	1
18	116	14.419	trnL-UAA-ndhJ	Rearrangement	115	1	0
19	114	5.865	psaI-ycf4	Rearrangement	112	2	2
20	46	0.486	ndhK-ndhC	Rearrangement	45	1	70
21	32	0.237	ndhC	Rearrangement	31	1	84
22	116	16.924	trnV-UAC-atpB	Rearrangement	115	1	0
23	116	8.068	accD	Rearrangement	112	4	0
24	116	7.543	rbcL	Rearrangement	114	2	0
25	51	1.713	psbM	Rearrangement	46	5	65
26	116	13.414	psaJ-clpP	Rearrangement	114	2	0
27	64	0.389	petN-psbM	Constant	64	0	52
28	52	1.944	ndhC	Rearrangement	51	1	64
29	89	0.711	ndhK	Rearrangement	88	1	27
30	27	0.575	ndhC-trnV-UAC	Constant	27	0	89
31	56	3.61	clpP	Constant	56	0	60
32	116	16.644	psbB-petD	Rearrangement	114	2	0
33	86	0.933	ndhJ-ndhK	Rearrangement	85	1	30
34	116	52.631	petD-rps12	Rearrangement	48	68	0
35	3	0.043	trnS-GCU-trnG-GCC	Rearrangement	1	2	113
36	21	0.576	ndhC	Constant	21	0	95
37	44	0.353	ndhK	Constant	44	0	72
38	41	0.27	ndhC	Constant	41	0	75
39	25	1.286	ndhC-trnV-UAC	Constant	25	0	91
40	61	0.021	trnT-UGU-trnL-UAA	Constant	61	0	55
41	11	0.061	trnS-GGA	Rearrangement	6	5	105
42	70	0.169	ndhJ	Constant	70	0	46
43	56	0.574	ndhC	Constant	56	0	60
44	36	0.262	ndhC-trnV-UAC	Constant	36	0	80
45	4	0.027	trnT-UGU-trnL-UAA	Rearrangement	2	2	112
46	48	1.795	ndhJ	Constant	48	0	68
47	113	2.795	clpP	Rearrangement	111	2	3
48	14	0.006	cemA	Constant	14	0	102
49	109	0.668	rps12	Rearrangement	105	4	7
50	116	13.189	rrn16-rrn5	Rearrangement	78	38	0
51	61	0.226	rps12-rrn16	Rearrangement	60	1	55
52	64	5.348	ycf1	Rearrangement	62	2	52
53	64	0.427	rps15	Rearrangement	61	3	52
54	30	0.245	ycf1	Rearrangement	27	3	86
55	26	1.398	ycf1	Constant	26	0	90
56	53	0.742	ndhF	Rearrangement	8	45	63
57	39	3.92	ndhF	Rearrangement	31	8	77
58	23	1.415	rpl32	Rearrangement	22	1	93
59	79	4.836	rpl32	Rearrangement	69	10	37
60	23	0.156	ndhD	Constant	23	0	93
61	116	3.606	trnL-UAG-ccsA	Rearrangement	104	12	0
62	81	1.688	rpl32	Rearrangement	72	9	35
63	76	0.081	rpl32-trnL-UAG	Rearrangement	71	5	40
64	113	1.943	ccsA-ndhD	Rearrangement	102	11	3
65	30	1.806	ycf1	Rearrangement	8	22	86
66	47	1.052	ndhF	Rearrangement	7	40	69
67	50	0.953	ndhF	Rearrangement	42	8	66
68	8	0.022	ycf1	Rearrangement	1	7	108
69	106	1.74	ndhD	Rearrangement	93	13	10
70	24	0.511	ycf1	Rearrangement	7	17	92
71	37	0.646	ycf1	Rearrangement	2	35	79
72	38	0.504	ndhF	Rearrangement	8	30	78
73	14	1.235	rpl32-trnL-UAG	Rearrangement	2	12	102
74	34	0.651	ycf1	Rearrangement	3	31	82
75	104	0.973	ndhD	Rearrangement	92	12	12
76	38	0.594	ycf1	Rearrangement	5	33	78
77	52	0.726	ndhF	Rearrangement	10	42	64
78	45	0.301	ndhD	Rearrangement	31	14	71
79	38	0.172	ndhD	Rearrangement	26	12	78
80	44	1.045	ndhF	Rearrangement	10	34	72
81	109	0.283	ndhD	Rearrangement	98	11	7
82	35	0.549	ycf1	Rearrangement	20	15	81
83	98	0.231	psaC	Rearrangement	86	12	18
84	35	0.1	ycf1	Rearrangement	20	15	81
85	60	0.22	ndhD	Rearrangement	59	1	56
86	110	0.733	psaC	Rearrangement	98	12	6
87	23	0.273	ndhF	Constant	0	23	93
88	22	0.047	psaC-ndhE	Rearrangement	20	2	94
89	110	4.737	ndhE	Rearrangement	98	12	6
90	68	1.772	ndhE-ndhG	Rearrangement	60	8	48
91	59	0.08	ndhH-rps15	Constant	59	0	57
92	54	0.67	ndhE	Rearrangement	46	8	62
93	47	0.933	ndhI	Rearrangement	46	1	69
94	65	2.115	ndhI-ndhA	Rearrangement	55	10	51
95	50	0.803	ndhA	Rearrangement	41	9	66
96	56	3.753	ycf1	Rearrangement	33	23	60
97	56	0.259	ycf1	Rearrangement	33	23	60
98	55	0.089	ycf1	Rearrangement	33	22	61
99	56	0.147	ycf1	Rearrangement	33	23	60
100	55	4.083	ycf1-rps15	Rearrangement	22	33	61
101	8	0.841	rpl32	Rearrangement	5	3	108
102	53	1.297	ndhA	Rearrangement	42	11	63
103	23	0.572	ndhA	Constant	23	0	93
104	3	0.148	ndhH	Constant	0	3	113
105	34	0.225	ndhA	Rearrangement	24	10	82
106	62	0.11	ycf1	Rearrangement	60	2	54
107	64	0.17	ycf1	Rearrangement	61	3	52
108	14	0.056	ndhA	Constant	0	14	102
109	26	2.939	ndhA-ndhH	Constant	26	0	90
110	18	0.34	rpl32	Rearrangement	10	8	98
111	64	0.911	ycf1	Rearrangement	61	3	52
112	4	0.252	ndhA	Constant	0	4	112
113	19	1.161	ndhG	Constant	19	0	97
114	54	3.244	ndhA-ndhH	Rearrangement	41	13	62
115	64	1.993	ycf1	Rearrangement	61	3	52
116	75	0.336	ndhH	Rearrangement	64	11	41
117	29	0.22	rps15	Rearrangement	3	26	87
118	53	0.356	ycf1	Rearrangement	50	3	63
119	27	0.391	ycf1	Rearrangement	26	1	89
120	22	0.083	ndhD	Rearrangement	11	11	94
121	29	0.357	ycf1	Rearrangement	26	3	87
122	29	0.398	ycf1	Rearrangement	25	4	87
123	12	0.039	ndhA	Constant	12	0	104
124	16	0.045	rps15-ndhH	Rearrangement	7	9	100
125	35	0.561	ndhA	Rearrangement	26	9	81
126	21	1.859	ndhG	Rearrangement	12	9	95
127	5	1.796	rps12	Rearrangement	3	2	111
128	14	0.516	ndhA	Constant	0	14	102
129	2	0.086	rps12	Constant	0	2	114
130	23	1.136	ndhA	Rearrangement	12	11	93
131	4	0.099	ndhA	Constant	0	4	112
132	3	0.146	ndhD	Rearrangement	2	1	113
133	5	0.055	ndhD	Constant	5	0	111
134	3	0.026	ndhA-psaC	Constant	0	3	113
