# Supplementary material for: Plastome Evolution and Phylogeny of Orchidaceae, With 24 New Sequences
Source: Front Plant Sci. 2020 Feb 21;11:22. doi: 10.3389/fpls.2020.00022 (PMC7047749; doi:10.3389/fpls.2020.00022)
Supplement: Supplementary file 6 [file Table_2.xlsx]

## Sheet: Supplementary table s2. Progres
Supplementary Table S2. Data sheet of gene block analysis using progressiveMAUVE among 116 Orchidaceae species excluding eight taxonomic groups (Cyrtosia septentrionalis, Epipogium roseum, Epipogium aphyllum, Gastrodia elata 1, Gastrodia elata 2, Lecanorchis kiusiana, Lecanorchis japonica, and Rhizanthella gardneri) which were meaningless for gene block analysis due to severe gene losses.
Block Number	Subfamily	Tribe	Species	Number of Applicable taxon	Lengths (kb)	Region	Direction	Status
1	Apostasioideae	Apostasioideae	Apostasia odorata	116	20.99	psbA-trnK-UUU	Forward	Rearrangement
1	Apostasioideae	Apostasioideae	Apostasia wallichii	116	20.99	psbA-trnK-UUU	Forward	Rearrangement
1	Apostasioideae	Apostasioideae	Neuwiedia zollingeri var. singapureana	116	20.99	psbA-trnK-UUU	Forward	Rearrangement
1	Cypripedioideae	Cypripedioideae	Cypripedium formosanum	116	20.99	psbA-trnK-UUU	Forward	Rearrangement
1	Cypripedioideae	Cypripedioideae	Cypripedium japonicum	116	20.99	psbA-trnK-UUU	Reverse	Rearrangement
1	Cypripedioideae	Cypripedioideae	Paphiopedilum armeniacum	116	20.99	psbA-trnK-UUU	Forward	Rearrangement
1	Cypripedioideae	Cypripedioideae	Paphiopedilum dianthum	116	20.99	psbA-trnK-UUU	Forward	Rearrangement
1	Cypripedioideae	Cypripedioideae	Paphiopedilum niveum	116	20.99	psbA-trnK-UUU	Forward	Rearrangement
1	Cypripedioideae	Cypripedioideae	Phragmipedium longifolium	116	20.99	psbA-trnK-UUU	Forward	Rearrangement
1	Epidendroideae	Arethuseae	Bletilla ochracea	116	20.99	psbA-trnK-UUU	Reverse	Rearrangement
1	Epidendroideae	Arethuseae	Bletilla striata	116	20.99	psbA-trnK-UUU	Reverse	Rearrangement
1	Epidendroideae	Arethuseae	Pleione bulbocodioides	116	20.99	psbA-trnK-UUU	Forward	Rearrangement
1	Epidendroideae	Collabieae	Calanthe aristulifera	116	20.99	psbA-trnK-UUU	Forward	Rearrangement
1	Epidendroideae	Collabieae	Calanthe bicolor	116	20.99	psbA-trnK-UUU	Forward	Rearrangement
1	Epidendroideae	Collabieae	Calanthe davidii	116	20.99	psbA-trnK-UUU	Forward	Rearrangement
1	Epidendroideae	Collabieae	Calanthe triplicata	116	20.99	psbA-trnK-UUU	Forward	Rearrangement
1	Epidendroideae	Cymbidieae	Cymbidium goeringii	116	20.99	psbA-trnK-UUU	Reverse	Rearrangement
1	Epidendroideae	Cymbidieae	Cymbidium lancifolium	116	20.99	psbA-trnK-UUU	Reverse	Rearrangement
1	Epidendroideae	Cymbidieae	Cymbidium macrorhizon	116	20.99	psbA-trnK-UUU	Reverse	Rearrangement
1	Epidendroideae	Cymbidieae	Dipodium roseum	116	20.99	psbA-trnK-UUU	Forward	Rearrangement
1	Epidendroideae	Cymbidieae	Erycina pusilla	116	20.99	psbA-trnK-UUU	Forward	Rearrangement
1	Epidendroideae	Cymbidieae	Eulophia zollingeri	116	20.99	psbA-trnK-UUU	Forward	Rearrangement
1	Epidendroideae	Cymbidieae	Oncidium sphacelatum	116	20.99	psbA-trnK-UUU	Forward	Rearrangement
1	Epidendroideae	Epidendreae	Calypso bulbosa var. occidentalis	116	20.99	psbA-trnK-UUU	Forward	Rearrangement
1	Epidendroideae	Epidendreae	Cattleya crispata	116	20.99	psbA-trnK-UUU	Forward	Rearrangement
1	Epidendroideae	Epidendreae	Cattleya liliputana	116	20.99	psbA-trnK-UUU	Forward	Rearrangement
1	Epidendroideae	Epidendreae	Corallorhiza bulbosa	116	20.99	psbA-trnK-UUU	Forward	Rearrangement
1	Epidendroideae	Epidendreae	Corallorhiza macrantha	116	20.99	psbA-trnK-UUU	Forward	Rearrangement
1	Epidendroideae	Epidendreae	Corallorhiza maculata var. maculata 1	116	20.99	psbA-trnK-UUU	Forward	Rearrangement
1	Epidendroideae	Epidendreae	Corallorhiza maculata var. maculata 2	116	20.99	psbA-trnK-UUU	Forward	Rearrangement
1	Epidendroideae	Epidendreae	Corallorhiza maculata var. mexicana	116	20.99	psbA-trnK-UUU	Forward	Rearrangement
1	Epidendroideae	Epidendreae	Corallorhiza maculata var. occidentalis	116	20.99	psbA-trnK-UUU	Forward	Rearrangement
1	Epidendroideae	Epidendreae	Corallorhiza mertensiana	116	20.99	psbA-trnK-UUU	Forward	Rearrangement
1	Epidendroideae	Epidendreae	Corallorhiza odontorhiza	116	20.99	psbA-trnK-UUU	Forward	Rearrangement
1	Epidendroideae	Epidendreae	Corallorhiza striata var. vreelandii	116	20.99	psbA-trnK-UUU	Forward	Rearrangement
1	Epidendroideae	Epidendreae	Corallorhiza trifida	116	20.99	psbA-trnK-UUU	Forward	Rearrangement
1	Epidendroideae	Epidendreae	Corallorhiza wisteriana	116	20.99	psbA-trnK-UUU	Forward	Rearrangement
1	Epidendroideae	Epidendreae	Cremastra appendiculata	116	20.99	psbA-trnK-UUU	Forward	Rearrangement
1	Epidendroideae	Epidendreae	Cremastra unguiculata	116	20.99	psbA-trnK-UUU	Forward	Rearrangement
1	Epidendroideae	Epidendreae	Hexalectris warnockii	116	20.99	psbA-trnK-UUU	Forward	Rearrangement
1	Epidendroideae	Epidendreae	Masdevallia coccinea	116	20.99	psbA-trnK-UUU	Forward	Rearrangement
1	Epidendroideae	Epidendreae	Masdevallia picturata	116	20.99	psbA-trnK-UUU	Forward	Rearrangement
1	Epidendroideae	Epidendreae	Oreorchis patens	116	20.99	psbA-trnK-UUU	Reverse	Rearrangement
1	Epidendroideae	Malaxideae	Bulbophyllum inconspicuum	116	20.99	psbA-trnK-UUU	Forward	Rearrangement
1	Epidendroideae	Malaxideae	Dendrobium moniliforme 1	116	20.99	psbA-trnK-UUU	Reverse	Rearrangement
1	Epidendroideae	Malaxideae	Dendrobium moniliforme 2	116	20.99	psbA-trnK-UUU	Reverse	Rearrangement
1	Epidendroideae	Malaxideae	Dendrobium moniliformeR	116	20.99	psbA-trnK-UUU	Reverse	Rearrangement
1	Epidendroideae	Malaxideae	Dendrobium moniliformeS	116	20.99	psbA-trnK-UUU	Reverse	Rearrangement
1	Epidendroideae	Malaxideae	Dendrobium nobile	116	20.99	psbA-trnK-UUU	Reverse	Rearrangement
1	Epidendroideae	Malaxideae	Dendrobium officinale	116	20.99	psbA-trnK-UUU	Reverse	Rearrangement
1	Epidendroideae	Malaxideae	Liparis auriculata	116	20.99	psbA-trnK-UUU	Reverse	Rearrangement
1	Epidendroideae	Malaxideae	Liparis loeselii	116	20.99	psbA-trnK-UUU	Reverse	Rearrangement
1	Epidendroideae	Malaxideae	Liparis makinoana	116	20.99	psbA-trnK-UUU	Reverse	Rearrangement
1	Epidendroideae	Malaxideae	Oberonia japonica	116	20.99	psbA-trnK-UUU	Forward	Rearrangement
1	Epidendroideae	Neottieae	Aphyllorchis montana	116	20.99	psbA-trnK-UUU	Reverse	Rearrangement
1	Epidendroideae	Neottieae	Cephalanthera humilis	116	20.99	psbA-trnK-UUU	Forward	Rearrangement
1	Epidendroideae	Neottieae	Cephalanthera longifolia	116	20.99	psbA-trnK-UUU	Forward	Rearrangement
1	Epidendroideae	Neottieae	Epipactis mairei	116	20.99	psbA-trnK-UUU	Forward	Rearrangement
1	Epidendroideae	Neottieae	Epipactis thunbergii	116	20.99	psbA-trnK-UUU	Forward	Rearrangement
1	Epidendroideae	Neottieae	Epipactis veratrifolia	116	20.99	psbA-trnK-UUU	Forward	Rearrangement
1	Epidendroideae	Neottieae	Limodorum abortivum	116	20.99	psbA-trnK-UUU	Forward	Rearrangement
1	Epidendroideae	Neottieae	Neottia acuminata	116	20.99	psbA-trnK-UUU	Forward	Rearrangement
1	Epidendroideae	Neottieae	Neottia camtschatea	116	20.99	psbA-trnK-UUU	Forward	Rearrangement
1	Epidendroideae	Neottieae	Neottia fugongensis	116	20.99	psbA-trnK-UUU	Forward	Rearrangement
1	Epidendroideae	Neottieae	Neottia listeroides	116	20.99	psbA-trnK-UUU	Forward	Rearrangement
1	Epidendroideae	Neottieae	Neottia nidus-avis	116	20.99	psbA-trnK-UUU	Reverse	Rearrangement
1	Epidendroideae	Neottieae	Neottia ovata	116	20.99	psbA-trnK-UUU	Forward	Rearrangement
1	Epidendroideae	Neottieae	Neottia pinetorum	116	20.99	psbA-trnK-UUU	Forward	Rearrangement
1	Epidendroideae	Neottieae	Palmorchis pabstii	116	20.99	psbA-trnK-UUU	Forward	Rearrangement
1	Epidendroideae	Sobralieae	Elleanthus sodiroi	116	20.99	psbA-trnK-UUU	Forward	Rearrangement
1	Epidendroideae	Sobralieae	Sobralia aff. bouchei HTK-2015	116	20.99	psbA-trnK-UUU	Forward	Rearrangement
1	Epidendroideae	Sobralieae	Sobralia callosa	116	20.99	psbA-trnK-UUU	Forward	Rearrangement
1	Epidendroideae	Vandeae	Gastrochilus fuscopunctatus	116	20.99	psbA-trnK-UUU	Forward	Rearrangement
1	Epidendroideae	Vandeae	Gastrochilus japonicus	116	20.99	psbA-trnK-UUU	Forward	Rearrangement
1	Epidendroideae	Vandeae	Holcoglossum amesianum	116	20.99	psbA-trnK-UUU	Forward	Rearrangement
1	Epidendroideae	Vandeae	Holcoglossum flavescens	116	20.99	psbA-trnK-UUU	Forward	Rearrangement
1	Epidendroideae	Vandeae	Holcoglossum lingulatum	116	20.99	psbA-trnK-UUU	Forward	Rearrangement
1	Epidendroideae	Vandeae	Neofinetia falcata	116	20.99	psbA-trnK-UUU	Forward	Rearrangement
1	Epidendroideae	Vandeae	Neofinetia falcataC	116	20.99	psbA-trnK-UUU	Forward	Rearrangement
1	Epidendroideae	Vandeae	Neofinetia richardsiana	116	20.99	psbA-trnK-UUU	Forward	Rearrangement
1	Epidendroideae	Vandeae	Pelatantheria scolopendrifolia	116	20.99	psbA-trnK-UUU	Forward	Rearrangement
1	Epidendroideae	Vandeae	Pendulorchis himalaica	116	20.99	psbA-trnK-UUU	Forward	Rearrangement
1	Epidendroideae	Vandeae	Phalaenopsis aphrodite subsp. formosana	116	20.99	psbA-trnK-UUU	Forward	Rearrangement
1	Epidendroideae	Vandeae	Phalaenopsis equestris	116	20.99	psbA-trnK-UUU	Forward	Rearrangement
1	Epidendroideae	Vandeae	Phalaenopsis 'Tiny Star'	116	20.99	psbA-trnK-UUU	Forward	Rearrangement
1	Epidendroideae	Vandeae	Sedirea japonica	116	20.99	psbA-trnK-UUU	Forward	Rearrangement
1	Epidendroideae	Vandeae	Thrixspermum japonicum	116	20.99	psbA-trnK-UUU	Forward	Rearrangement
1	Epidendroideae	Vandeae	Vanda brunnea	116	20.99	psbA-trnK-UUU	Forward	Rearrangement
1	Orchidoideae	Cranichideae	Anoectochilus emeiensis	116	20.99	psbA-trnK-UUU	Forward	Rearrangement
1	Orchidoideae	Cranichideae	Goodyera fumata	116	20.99	psbA-trnK-UUU	Forward	Rearrangement
1	Orchidoideae	Cranichideae	Goodyera procera	116	20.99	psbA-trnK-UUU	Forward	Rearrangement
1	Orchidoideae	Cranichideae	Goodyera rosulacea	116	20.99	psbA-trnK-UUU	Forward	Rearrangement
1	Orchidoideae	Cranichideae	Goodyera schlechtendaliana	116	20.99	psbA-trnK-UUU	Forward	Rearrangement
1	Orchidoideae	Cranichideae	Goodyera velutina	116	20.99	psbA-trnK-UUU	Forward	Rearrangement
1	Orchidoideae	Cranichideae	Hetaeria shikokiana	116	20.99	psbA-trnK-UUU	Forward	Rearrangement
1	Orchidoideae	Cranichideae	Kuhlhasseltia nakaiana	116	20.99	psbA-trnK-UUU	Forward	Rearrangement
1	Orchidoideae	Cranichideae	Ludisia discolor	116	20.99	psbA-trnK-UUU	Forward	Rearrangement
1	Orchidoideae	Orchideae	Amitostigma gracile	116	20.99	psbA-trnK-UUU	Forward	Rearrangement
1	Orchidoideae	Orchideae	Dactylorhiza viridis var. coreana	116	20.99	psbA-trnK-UUU	Forward	Rearrangement
1	Orchidoideae	Orchideae	Galearis cyclochila	116	20.99	psbA-trnK-UUU	Forward	Rearrangement
1	Orchidoideae	Orchideae	Gymnadenia conopsea	116	20.99	psbA-trnK-UUU	Forward	Rearrangement
1	Orchidoideae	Orchideae	Habenaria chejuensis	116	20.99	psbA-trnK-UUU	Forward	Rearrangement
1	Orchidoideae	Orchideae	Habenaria flagellifera	116	20.99	psbA-trnK-UUU	Forward	Rearrangement
1	Orchidoideae	Orchideae	Habenaria pantlingiana	116	20.99	psbA-trnK-UUU	Forward	Rearrangement
1	Orchidoideae	Orchideae	Habenaria radiata	116	20.99	psbA-trnK-UUU	Forward	Rearrangement
1	Orchidoideae	Orchideae	Ophrys fusca subsp. iricolor	116	20.99	psbA-trnK-UUU	Forward	Rearrangement
1	Orchidoideae	Orchideae	Ophrys sphegodes	116	20.99	psbA-trnK-UUU	Forward	Rearrangement
1	Orchidoideae	Orchideae	Platanthera japonica	116	20.99	psbA-trnK-UUU	Reverse	Rearrangement
1	Orchidoideae	Orchideae	Platanthera mandarinorum	116	20.99	psbA-trnK-UUU	Forward	Rearrangement
1	Vanilloideae	Pogonieae	Pogonia japonica	116	20.99	psbA-trnK-UUU	Reverse	Rearrangement
1	Vanilloideae	Pogonieae	Pogonia minor	116	20.99	psbA-trnK-UUU	Reverse	Rearrangement
1	Vanilloideae	Vanilleae	Vanilla aphylla	116	20.99	psbA-trnK-UUU	Forward	Rearrangement
1	Vanilloideae	Vanilleae	Vanilla madagascariensis	116	20.99	psbA-trnK-UUU	Forward	Rearrangement
1	Vanilloideae	Vanilleae	Vanilla planifolia 1	116	20.99	psbA-trnK-UUU	Forward	Rearrangement
1	Vanilloideae	Vanilleae	Vanilla planifolia 2	116	20.99	psbA-trnK-UUU	Forward	Rearrangement
1	Vanilloideae	Vanilleae	Vanilla pompona	116	20.99	psbA-trnK-UUU	Forward	Rearrangement
2	Apostasioideae	Apostasioideae	Apostasia odorata	116	12.317	rps16	Forward	Rearrangement
2	Apostasioideae	Apostasioideae	Apostasia wallichii	116	12.317	rps16	Forward	Rearrangement
2	Apostasioideae	Apostasioideae	Neuwiedia zollingeri var. singapureana	116	12.317	rps16	Forward	Rearrangement
2	Cypripedioideae	Cypripedioideae	Cypripedium formosanum	116	12.317	rps16	Forward	Rearrangement
2	Cypripedioideae	Cypripedioideae	Cypripedium japonicum	116	12.317	rps16	Forward	Rearrangement
2	Cypripedioideae	Cypripedioideae	Paphiopedilum armeniacum	116	12.317	rps16	Forward	Rearrangement
2	Cypripedioideae	Cypripedioideae	Paphiopedilum dianthum	116	12.317	rps16	Forward	Rearrangement
2	Cypripedioideae	Cypripedioideae	Paphiopedilum niveum	116	12.317	rps16	Forward	Rearrangement
2	Cypripedioideae	Cypripedioideae	Phragmipedium longifolium	116	12.317	rps16	Forward	Rearrangement
2	Epidendroideae	Arethuseae	Bletilla ochracea	116	12.317	rps16	Forward	Rearrangement
2	Epidendroideae	Arethuseae	Bletilla striata	116	12.317	rps16	Forward	Rearrangement
2	Epidendroideae	Arethuseae	Pleione bulbocodioides	116	12.317	rps16	Forward	Rearrangement
2	Epidendroideae	Collabieae	Calanthe aristulifera	116	12.317	rps16	Forward	Rearrangement
2	Epidendroideae	Collabieae	Calanthe bicolor	116	12.317	rps16	Forward	Rearrangement
2	Epidendroideae	Collabieae	Calanthe davidii	116	12.317	rps16	Forward	Rearrangement
2	Epidendroideae	Collabieae	Calanthe triplicata	116	12.317	rps16	Forward	Rearrangement
2	Epidendroideae	Cymbidieae	Cymbidium goeringii	116	12.317	rps16	Forward	Rearrangement
2	Epidendroideae	Cymbidieae	Cymbidium lancifolium	116	12.317	rps16	Forward	Rearrangement
2	Epidendroideae	Cymbidieae	Cymbidium macrorhizon	116	12.317	rps16	Forward	Rearrangement
2	Epidendroideae	Cymbidieae	Dipodium roseum	116	12.317	rps16	Forward	Rearrangement
2	Epidendroideae	Cymbidieae	Erycina pusilla	116	12.317	rps16	Forward	Rearrangement
2	Epidendroideae	Cymbidieae	Eulophia zollingeri	116	12.317	rps16	Forward	Rearrangement
2	Epidendroideae	Cymbidieae	Oncidium sphacelatum	116	12.317	rps16	Forward	Rearrangement
2	Epidendroideae	Epidendreae	Calypso bulbosa var. occidentalis	116	12.317	rps16	Forward	Rearrangement
2	Epidendroideae	Epidendreae	Cattleya crispata	116	12.317	rps16	Forward	Rearrangement
2	Epidendroideae	Epidendreae	Cattleya liliputana	116	12.317	rps16	Forward	Rearrangement
2	Epidendroideae	Epidendreae	Corallorhiza bulbosa	116	12.317	rps16	Forward	Rearrangement
2	Epidendroideae	Epidendreae	Corallorhiza macrantha	116	12.317	rps16	Forward	Rearrangement
2	Epidendroideae	Epidendreae	Corallorhiza maculata var. maculata 1	116	12.317	rps16	Forward	Rearrangement
2	Epidendroideae	Epidendreae	Corallorhiza maculata var. maculata 2	116	12.317	rps16	Forward	Rearrangement
2	Epidendroideae	Epidendreae	Corallorhiza maculata var. mexicana	116	12.317	rps16	Forward	Rearrangement
2	Epidendroideae	Epidendreae	Corallorhiza maculata var. occidentalis	116	12.317	rps16	Forward	Rearrangement
2	Epidendroideae	Epidendreae	Corallorhiza mertensiana	116	12.317	rps16	Forward	Rearrangement
2	Epidendroideae	Epidendreae	Corallorhiza odontorhiza	116	12.317	rps16	Forward	Rearrangement
2	Epidendroideae	Epidendreae	Corallorhiza striata var. vreelandii	116	12.317	rps16	Forward	Rearrangement
2	Epidendroideae	Epidendreae	Corallorhiza trifida	116	12.317	rps16	Forward	Rearrangement
2	Epidendroideae	Epidendreae	Corallorhiza wisteriana	116	12.317	rps16	Forward	Rearrangement
2	Epidendroideae	Epidendreae	Cremastra appendiculata	116	12.317	rps16	Forward	Rearrangement
2	Epidendroideae	Epidendreae	Cremastra unguiculata	116	12.317	rps16	Forward	Rearrangement
2	Epidendroideae	Epidendreae	Hexalectris warnockii	116	12.317	rps16	Forward	Rearrangement
2	Epidendroideae	Epidendreae	Masdevallia coccinea	116	12.317	rps16	Forward	Rearrangement
2	Epidendroideae	Epidendreae	Masdevallia picturata	116	12.317	rps16	Forward	Rearrangement
2	Epidendroideae	Epidendreae	Oreorchis patens	116	12.317	rps16	Forward	Rearrangement
2	Epidendroideae	Malaxideae	Bulbophyllum inconspicuum	116	12.317	rps16	Forward	Rearrangement
2	Epidendroideae	Malaxideae	Dendrobium moniliforme 1	116	12.317	rps16	Forward	Rearrangement
2	Epidendroideae	Malaxideae	Dendrobium moniliforme 2	116	12.317	rps16	Forward	Rearrangement
2	Epidendroideae	Malaxideae	Dendrobium moniliformeR	116	12.317	rps16	Forward	Rearrangement
2	Epidendroideae	Malaxideae	Dendrobium moniliformeS	116	12.317	rps16	Forward	Rearrangement
2	Epidendroideae	Malaxideae	Dendrobium nobile	116	12.317	rps16	Forward	Rearrangement
2	Epidendroideae	Malaxideae	Dendrobium officinale	116	12.317	rps16	Forward	Rearrangement
2	Epidendroideae	Malaxideae	Liparis auriculata	116	12.317	rps16	Forward	Rearrangement
2	Epidendroideae	Malaxideae	Liparis loeselii	116	12.317	rps16	Forward	Rearrangement
2	Epidendroideae	Malaxideae	Liparis makinoana	116	12.317	rps16	Forward	Rearrangement
2	Epidendroideae	Malaxideae	Oberonia japonica	116	12.317	rps16	Forward	Rearrangement
2	Epidendroideae	Neottieae	Aphyllorchis montana	116	12.317	rps16	Forward	Rearrangement
2	Epidendroideae	Neottieae	Cephalanthera humilis	116	12.317	rps16	Forward	Rearrangement
2	Epidendroideae	Neottieae	Cephalanthera longifolia	116	12.317	rps16	Forward	Rearrangement
2	Epidendroideae	Neottieae	Epipactis mairei	116	12.317	rps16	Forward	Rearrangement
2	Epidendroideae	Neottieae	Epipactis thunbergii	116	12.317	rps16	Forward	Rearrangement
2	Epidendroideae	Neottieae	Epipactis veratrifolia	116	12.317	rps16	Forward	Rearrangement
2	Epidendroideae	Neottieae	Limodorum abortivum	116	12.317	rps16	Forward	Rearrangement
2	Epidendroideae	Neottieae	Neottia acuminata	116	12.317	rps16	Reverse	Rearrangement
2	Epidendroideae	Neottieae	Neottia camtschatea	116	12.317	rps16	Forward	Rearrangement
2	Epidendroideae	Neottieae	Neottia fugongensis	116	12.317	rps16	Forward	Rearrangement
2	Epidendroideae	Neottieae	Neottia listeroides	116	12.317	rps16	Forward	Rearrangement
2	Epidendroideae	Neottieae	Neottia nidus-avis	116	12.317	rps16	Forward	Rearrangement
2	Epidendroideae	Neottieae	Neottia ovata	116	12.317	rps16	Forward	Rearrangement
2	Epidendroideae	Neottieae	Neottia pinetorum	116	12.317	rps16	Forward	Rearrangement
2	Epidendroideae	Neottieae	Palmorchis pabstii	116	12.317	rps16	Forward	Rearrangement
2	Epidendroideae	Sobralieae	Elleanthus sodiroi	116	12.317	rps16	Forward	Rearrangement
2	Epidendroideae	Sobralieae	Sobralia aff. bouchei HTK-2015	116	12.317	rps16	Forward	Rearrangement
2	Epidendroideae	Sobralieae	Sobralia callosa	116	12.317	rps16	Forward	Rearrangement
2	Epidendroideae	Vandeae	Gastrochilus fuscopunctatus	116	12.317	rps16	Forward	Rearrangement
2	Epidendroideae	Vandeae	Gastrochilus japonicus	116	12.317	rps16	Forward	Rearrangement
2	Epidendroideae	Vandeae	Holcoglossum amesianum	116	12.317	rps16	Forward	Rearrangement
2	Epidendroideae	Vandeae	Holcoglossum flavescens	116	12.317	rps16	Forward	Rearrangement
2	Epidendroideae	Vandeae	Holcoglossum lingulatum	116	12.317	rps16	Forward	Rearrangement
2	Epidendroideae	Vandeae	Neofinetia falcata	116	12.317	rps16	Forward	Rearrangement
2	Epidendroideae	Vandeae	Neofinetia falcataC	116	12.317	rps16	Forward	Rearrangement
2	Epidendroideae	Vandeae	Neofinetia richardsiana	116	12.317	rps16	Forward	Rearrangement
2	Epidendroideae	Vandeae	Pelatantheria scolopendrifolia	116	12.317	rps16	Forward	Rearrangement
2	Epidendroideae	Vandeae	Pendulorchis himalaica	116	12.317	rps16	Forward	Rearrangement
2	Epidendroideae	Vandeae	Phalaenopsis aphrodite subsp. formosana	116	12.317	rps16	Forward	Rearrangement
2	Epidendroideae	Vandeae	Phalaenopsis equestris	116	12.317	rps16	Forward	Rearrangement
2	Epidendroideae	Vandeae	Phalaenopsis 'Tiny Star'	116	12.317	rps16	Forward	Rearrangement
2	Epidendroideae	Vandeae	Sedirea japonica	116	12.317	rps16	Forward	Rearrangement
2	Epidendroideae	Vandeae	Thrixspermum japonicum	116	12.317	rps16	Forward	Rearrangement
2	Epidendroideae	Vandeae	Vanda brunnea	116	12.317	rps16	Forward	Rearrangement
2	Orchidoideae	Cranichideae	Anoectochilus emeiensis	116	12.317	rps16	Forward	Rearrangement
2	Orchidoideae	Cranichideae	Goodyera fumata	116	12.317	rps16	Forward	Rearrangement
2	Orchidoideae	Cranichideae	Goodyera procera	116	12.317	rps16	Forward	Rearrangement
2	Orchidoideae	Cranichideae	Goodyera rosulacea	116	12.317	rps16	Forward	Rearrangement
2	Orchidoideae	Cranichideae	Goodyera schlechtendaliana	116	12.317	rps16	Forward	Rearrangement
2	Orchidoideae	Cranichideae	Goodyera velutina	116	12.317	rps16	Forward	Rearrangement
2	Orchidoideae	Cranichideae	Hetaeria shikokiana	116	12.317	rps16	Forward	Rearrangement
2	Orchidoideae	Cranichideae	Kuhlhasseltia nakaiana	116	12.317	rps16	Forward	Rearrangement
2	Orchidoideae	Cranichideae	Ludisia discolor	116	12.317	rps16	Forward	Rearrangement
2	Orchidoideae	Orchideae	Amitostigma gracile	116	12.317	rps16	Forward	Rearrangement
2	Orchidoideae	Orchideae	Dactylorhiza viridis var. coreana	116	12.317	rps16	Forward	Rearrangement
2	Orchidoideae	Orchideae	Galearis cyclochila	116	12.317	rps16	Forward	Rearrangement
2	Orchidoideae	Orchideae	Gymnadenia conopsea	116	12.317	rps16	Forward	Rearrangement
2	Orchidoideae	Orchideae	Habenaria chejuensis	116	12.317	rps16	Forward	Rearrangement
2	Orchidoideae	Orchideae	Habenaria flagellifera	116	12.317	rps16	Forward	Rearrangement
2	Orchidoideae	Orchideae	Habenaria pantlingiana	116	12.317	rps16	Forward	Rearrangement
2	Orchidoideae	Orchideae	Habenaria radiata	116	12.317	rps16	Forward	Rearrangement
2	Orchidoideae	Orchideae	Ophrys fusca subsp. iricolor	116	12.317	rps16	Forward	Rearrangement
2	Orchidoideae	Orchideae	Ophrys sphegodes	116	12.317	rps16	Forward	Rearrangement
2	Orchidoideae	Orchideae	Platanthera japonica	116	12.317	rps16	Forward	Rearrangement
2	Orchidoideae	Orchideae	Platanthera mandarinorum	116	12.317	rps16	Forward	Rearrangement
2	Vanilloideae	Pogonieae	Pogonia japonica	116	12.317	rps16	Forward	Rearrangement
2	Vanilloideae	Pogonieae	Pogonia minor	116	12.317	rps16	Forward	Rearrangement
2	Vanilloideae	Vanilleae	Vanilla aphylla	116	12.317	rps16	Forward	Rearrangement
2	Vanilloideae	Vanilleae	Vanilla madagascariensis	116	12.317	rps16	Forward	Rearrangement
2	Vanilloideae	Vanilleae	Vanilla planifolia 1	116	12.317	rps16	Forward	Rearrangement
2	Vanilloideae	Vanilleae	Vanilla planifolia 2	116	12.317	rps16	Forward	Rearrangement
2	Vanilloideae	Vanilleae	Vanilla pompona	116	12.317	rps16	Forward	Rearrangement
3	Apostasioideae	Apostasioideae	Apostasia odorata	52	0.359	rps16-trnQ-UUG	Not applicable	Rearrangement
3	Apostasioideae	Apostasioideae	Apostasia wallichii	52	0.359	rps16-trnQ-UUG	Not applicable	Rearrangement
3	Apostasioideae	Apostasioideae	Neuwiedia zollingeri var. singapureana	52	0.359	rps16-trnQ-UUG	Not applicable	Rearrangement
3	Cypripedioideae	Cypripedioideae	Cypripedium formosanum	52	0.359	rps16-trnQ-UUG	Not applicable	Rearrangement
3	Cypripedioideae	Cypripedioideae	Cypripedium japonicum	52	0.359	rps16-trnQ-UUG	Not applicable	Rearrangement
3	Cypripedioideae	Cypripedioideae	Paphiopedilum armeniacum	52	0.359	rps16-trnQ-UUG	Not applicable	Rearrangement
3	Cypripedioideae	Cypripedioideae	Paphiopedilum dianthum	52	0.359	rps16-trnQ-UUG	Not applicable	Rearrangement
3	Cypripedioideae	Cypripedioideae	Paphiopedilum niveum	52	0.359	rps16-trnQ-UUG	Not applicable	Rearrangement
3	Cypripedioideae	Cypripedioideae	Phragmipedium longifolium	52	0.359	rps16-trnQ-UUG	Not applicable	Rearrangement
3	Epidendroideae	Arethuseae	Bletilla ochracea	52	0.359	rps16-trnQ-UUG	Forward	Rearrangement
3	Epidendroideae	Arethuseae	Bletilla striata	52	0.359	rps16-trnQ-UUG	Forward	Rearrangement
3	Epidendroideae	Arethuseae	Pleione bulbocodioides	52	0.359	rps16-trnQ-UUG	Forward	Rearrangement
3	Epidendroideae	Collabieae	Calanthe aristulifera	52	0.359	rps16-trnQ-UUG	Forward	Rearrangement
3	Epidendroideae	Collabieae	Calanthe bicolor	52	0.359	rps16-trnQ-UUG	Forward	Rearrangement
3	Epidendroideae	Collabieae	Calanthe davidii	52	0.359	rps16-trnQ-UUG	Forward	Rearrangement
3	Epidendroideae	Collabieae	Calanthe triplicata	52	0.359	rps16-trnQ-UUG	Forward	Rearrangement
3	Epidendroideae	Cymbidieae	Cymbidium goeringii	52	0.359	rps16-trnQ-UUG	Forward	Rearrangement
3	Epidendroideae	Cymbidieae	Cymbidium lancifolium	52	0.359	rps16-trnQ-UUG	Forward	Rearrangement
3	Epidendroideae	Cymbidieae	Cymbidium macrorhizon	52	0.359	rps16-trnQ-UUG	Forward	Rearrangement
3	Epidendroideae	Cymbidieae	Dipodium roseum	52	0.359	rps16-trnQ-UUG	Forward	Rearrangement
3	Epidendroideae	Cymbidieae	Erycina pusilla	52	0.359	rps16-trnQ-UUG	Forward	Rearrangement
3	Epidendroideae	Cymbidieae	Eulophia zollingeri	52	0.359	rps16-trnQ-UUG	Forward	Rearrangement
3	Epidendroideae	Cymbidieae	Oncidium sphacelatum	52	0.359	rps16-trnQ-UUG	Forward	Rearrangement
3	Epidendroideae	Epidendreae	Calypso bulbosa var. occidentalis	52	0.359	rps16-trnQ-UUG	Forward	Rearrangement
3	Epidendroideae	Epidendreae	Cattleya crispata	52	0.359	rps16-trnQ-UUG	Forward	Rearrangement
3	Epidendroideae	Epidendreae	Cattleya liliputana	52	0.359	rps16-trnQ-UUG	Forward	Rearrangement
3	Epidendroideae	Epidendreae	Corallorhiza bulbosa	52	0.359	rps16-trnQ-UUG	Forward	Rearrangement
3	Epidendroideae	Epidendreae	Corallorhiza macrantha	52	0.359	rps16-trnQ-UUG	Forward	Rearrangement
3	Epidendroideae	Epidendreae	Corallorhiza maculata var. maculata 1	52	0.359	rps16-trnQ-UUG	Forward	Rearrangement
3	Epidendroideae	Epidendreae	Corallorhiza maculata var. maculata 2	52	0.359	rps16-trnQ-UUG	Forward	Rearrangement
3	Epidendroideae	Epidendreae	Corallorhiza maculata var. mexicana	52	0.359	rps16-trnQ-UUG	Forward	Rearrangement
3	Epidendroideae	Epidendreae	Corallorhiza maculata var. occidentalis	52	0.359	rps16-trnQ-UUG	Forward	Rearrangement
3	Epidendroideae	Epidendreae	Corallorhiza mertensiana	52	0.359	rps16-trnQ-UUG	Forward	Rearrangement
3	Epidendroideae	Epidendreae	Corallorhiza odontorhiza	52	0.359	rps16-trnQ-UUG	Forward	Rearrangement
3	Epidendroideae	Epidendreae	Corallorhiza striata var. vreelandii	52	0.359	rps16-trnQ-UUG	Forward	Rearrangement
3	Epidendroideae	Epidendreae	Corallorhiza trifida	52	0.359	rps16-trnQ-UUG	Forward	Rearrangement
3	Epidendroideae	Epidendreae	Corallorhiza wisteriana	52	0.359	rps16-trnQ-UUG	Forward	Rearrangement
3	Epidendroideae	Epidendreae	Cremastra appendiculata	52	0.359	rps16-trnQ-UUG	Forward	Rearrangement
3	Epidendroideae	Epidendreae	Cremastra unguiculata	52	0.359	rps16-trnQ-UUG	Forward	Rearrangement
3	Epidendroideae	Epidendreae	Hexalectris warnockii	52	0.359	rps16-trnQ-UUG	Forward	Rearrangement
3	Epidendroideae	Epidendreae	Masdevallia coccinea	52	0.359	rps16-trnQ-UUG	Not applicable	Rearrangement
3	Epidendroideae	Epidendreae	Masdevallia picturata	52	0.359	rps16-trnQ-UUG	Not applicable	Rearrangement
3	Epidendroideae	Epidendreae	Oreorchis patens	52	0.359	rps16-trnQ-UUG	Forward	Rearrangement
3	Epidendroideae	Malaxideae	Bulbophyllum inconspicuum	52	0.359	rps16-trnQ-UUG	Forward	Rearrangement
3	Epidendroideae	Malaxideae	Dendrobium moniliforme 1	52	0.359	rps16-trnQ-UUG	Not applicable	Rearrangement
3	Epidendroideae	Malaxideae	Dendrobium moniliforme 2	52	0.359	rps16-trnQ-UUG	Not applicable	Rearrangement
3	Epidendroideae	Malaxideae	Dendrobium moniliformeR	52	0.359	rps16-trnQ-UUG	Not applicable	Rearrangement
3	Epidendroideae	Malaxideae	Dendrobium moniliformeS	52	0.359	rps16-trnQ-UUG	Not applicable	Rearrangement
3	Epidendroideae	Malaxideae	Dendrobium nobile	52	0.359	rps16-trnQ-UUG	Not applicable	Rearrangement
3	Epidendroideae	Malaxideae	Dendrobium officinale	52	0.359	rps16-trnQ-UUG	Not applicable	Rearrangement
3	Epidendroideae	Malaxideae	Liparis auriculata	52	0.359	rps16-trnQ-UUG	Not applicable	Rearrangement
3	Epidendroideae	Malaxideae	Liparis loeselii	52	0.359	rps16-trnQ-UUG	Not applicable	Rearrangement
3	Epidendroideae	Malaxideae	Liparis makinoana	52	0.359	rps16-trnQ-UUG	Not applicable	Rearrangement
3	Epidendroideae	Malaxideae	Oberonia japonica	52	0.359	rps16-trnQ-UUG	Not applicable	Rearrangement
3	Epidendroideae	Neottieae	Aphyllorchis montana	52	0.359	rps16-trnQ-UUG	Forward	Rearrangement
3	Epidendroideae	Neottieae	Cephalanthera humilis	52	0.359	rps16-trnQ-UUG	Not applicable	Rearrangement
3	Epidendroideae	Neottieae	Cephalanthera longifolia	52	0.359	rps16-trnQ-UUG	Not applicable	Rearrangement
3	Epidendroideae	Neottieae	Epipactis mairei	52	0.359	rps16-trnQ-UUG	Not applicable	Rearrangement
3	Epidendroideae	Neottieae	Epipactis thunbergii	52	0.359	rps16-trnQ-UUG	Not applicable	Rearrangement
3	Epidendroideae	Neottieae	Epipactis veratrifolia	52	0.359	rps16-trnQ-UUG	Not applicable	Rearrangement
3	Epidendroideae	Neottieae	Limodorum abortivum	52	0.359	rps16-trnQ-UUG	Not applicable	Rearrangement
3	Epidendroideae	Neottieae	Neottia acuminata	52	0.359	rps16-trnQ-UUG	Reverse	Rearrangement
3	Epidendroideae	Neottieae	Neottia camtschatea	52	0.359	rps16-trnQ-UUG	Not applicable	Rearrangement
3	Epidendroideae	Neottieae	Neottia fugongensis	52	0.359	rps16-trnQ-UUG	Not applicable	Rearrangement
3	Epidendroideae	Neottieae	Neottia listeroides	52	0.359	rps16-trnQ-UUG	Not applicable	Rearrangement
3	Epidendroideae	Neottieae	Neottia nidus-avis	52	0.359	rps16-trnQ-UUG	Forward	Rearrangement
3	Epidendroideae	Neottieae	Neottia ovata	52	0.359	rps16-trnQ-UUG	Not applicable	Rearrangement
3	Epidendroideae	Neottieae	Neottia pinetorum	52	0.359	rps16-trnQ-UUG	Not applicable	Rearrangement
3	Epidendroideae	Neottieae	Palmorchis pabstii	52	0.359	rps16-trnQ-UUG	Not applicable	Rearrangement
3	Epidendroideae	Sobralieae	Elleanthus sodiroi	52	0.359	rps16-trnQ-UUG	Not applicable	Rearrangement
3	Epidendroideae	Sobralieae	Sobralia aff. bouchei HTK-2015	52	0.359	rps16-trnQ-UUG	Not applicable	Rearrangement
3	Epidendroideae	Sobralieae	Sobralia callosa	52	0.359	rps16-trnQ-UUG	Not applicable	Rearrangement
3	Epidendroideae	Vandeae	Gastrochilus fuscopunctatus	52	0.359	rps16-trnQ-UUG	Forward	Rearrangement
3	Epidendroideae	Vandeae	Gastrochilus japonicus	52	0.359	rps16-trnQ-UUG	Forward	Rearrangement
3	Epidendroideae	Vandeae	Holcoglossum amesianum	52	0.359	rps16-trnQ-UUG	Forward	Rearrangement
3	Epidendroideae	Vandeae	Holcoglossum flavescens	52	0.359	rps16-trnQ-UUG	Forward	Rearrangement
3	Epidendroideae	Vandeae	Holcoglossum lingulatum	52	0.359	rps16-trnQ-UUG	Forward	Rearrangement
3	Epidendroideae	Vandeae	Neofinetia falcata	52	0.359	rps16-trnQ-UUG	Forward	Rearrangement
3	Epidendroideae	Vandeae	Neofinetia falcataC	52	0.359	rps16-trnQ-UUG	Forward	Rearrangement
3	Epidendroideae	Vandeae	Neofinetia richardsiana	52	0.359	rps16-trnQ-UUG	Forward	Rearrangement
3	Epidendroideae	Vandeae	Pelatantheria scolopendrifolia	52	0.359	rps16-trnQ-UUG	Forward	Rearrangement
3	Epidendroideae	Vandeae	Pendulorchis himalaica	52	0.359	rps16-trnQ-UUG	Forward	Rearrangement
3	Epidendroideae	Vandeae	Phalaenopsis aphrodite subsp. formosana	52	0.359	rps16-trnQ-UUG	Forward	Rearrangement
3	Epidendroideae	Vandeae	Phalaenopsis equestris	52	0.359	rps16-trnQ-UUG	Forward	Rearrangement
3	Epidendroideae	Vandeae	Phalaenopsis 'Tiny Star'	52	0.359	rps16-trnQ-UUG	Forward	Rearrangement
3	Epidendroideae	Vandeae	Sedirea japonica	52	0.359	rps16-trnQ-UUG	Forward	Rearrangement
3	Epidendroideae	Vandeae	Thrixspermum japonicum	52	0.359	rps16-trnQ-UUG	Forward	Rearrangement
3	Epidendroideae	Vandeae	Vanda brunnea	52	0.359	rps16-trnQ-UUG	Forward	Rearrangement
3	Orchidoideae	Cranichideae	Anoectochilus emeiensis	52	0.359	rps16-trnQ-UUG	Not applicable	Rearrangement
3	Orchidoideae	Cranichideae	Goodyera fumata	52	0.359	rps16-trnQ-UUG	Not applicable	Rearrangement
3	Orchidoideae	Cranichideae	Goodyera procera	52	0.359	rps16-trnQ-UUG	Not applicable	Rearrangement
3	Orchidoideae	Cranichideae	Goodyera rosulacea	52	0.359	rps16-trnQ-UUG	Not applicable	Rearrangement
3	Orchidoideae	Cranichideae	Goodyera schlechtendaliana	52	0.359	rps16-trnQ-UUG	Not applicable	Rearrangement
3	Orchidoideae	Cranichideae	Goodyera velutina	52	0.359	rps16-trnQ-UUG	Not applicable	Rearrangement
3	Orchidoideae	Cranichideae	Hetaeria shikokiana	52	0.359	rps16-trnQ-UUG	Not applicable	Rearrangement
3	Orchidoideae	Cranichideae	Kuhlhasseltia nakaiana	52	0.359	rps16-trnQ-UUG	Not applicable	Rearrangement
3	Orchidoideae	Cranichideae	Ludisia discolor	52	0.359	rps16-trnQ-UUG	Not applicable	Rearrangement
3	Orchidoideae	Orchideae	Amitostigma gracile	52	0.359	rps16-trnQ-UUG	Not applicable	Rearrangement
3	Orchidoideae	Orchideae	Dactylorhiza viridis var. coreana	52	0.359	rps16-trnQ-UUG	Not applicable	Rearrangement
3	Orchidoideae	Orchideae	Galearis cyclochila	52	0.359	rps16-trnQ-UUG	Not applicable	Rearrangement
3	Orchidoideae	Orchideae	Gymnadenia conopsea	52	0.359	rps16-trnQ-UUG	Not applicable	Rearrangement
3	Orchidoideae	Orchideae	Habenaria chejuensis	52	0.359	rps16-trnQ-UUG	Not applicable	Rearrangement
3	Orchidoideae	Orchideae	Habenaria flagellifera	52	0.359	rps16-trnQ-UUG	Not applicable	Rearrangement
3	Orchidoideae	Orchideae	Habenaria pantlingiana	52	0.359	rps16-trnQ-UUG	Not applicable	Rearrangement
3	Orchidoideae	Orchideae	Habenaria radiata	52	0.359	rps16-trnQ-UUG	Not applicable	Rearrangement
3	Orchidoideae	Orchideae	Ophrys fusca subsp. iricolor	52	0.359	rps16-trnQ-UUG	Not applicable	Rearrangement
3	Orchidoideae	Orchideae	Ophrys sphegodes	52	0.359	rps16-trnQ-UUG	Not applicable	Rearrangement
3	Orchidoideae	Orchideae	Platanthera japonica	52	0.359	rps16-trnQ-UUG	Not applicable	Rearrangement
3	Orchidoideae	Orchideae	Platanthera mandarinorum	52	0.359	rps16-trnQ-UUG	Not applicable	Rearrangement
3	Vanilloideae	Pogonieae	Pogonia japonica	52	0.359	rps16-trnQ-UUG	Not applicable	Rearrangement
3	Vanilloideae	Pogonieae	Pogonia minor	52	0.359	rps16-trnQ-UUG	Not applicable	Rearrangement
3	Vanilloideae	Vanilleae	Vanilla aphylla	52	0.359	rps16-trnQ-UUG	Not applicable	Rearrangement
3	Vanilloideae	Vanilleae	Vanilla madagascariensis	52	0.359	rps16-trnQ-UUG	Not applicable	Rearrangement
3	Vanilloideae	Vanilleae	Vanilla planifolia 1	52	0.359	rps16-trnQ-UUG	Not applicable	Rearrangement
3	Vanilloideae	Vanilleae	Vanilla planifolia 2	52	0.359	rps16-trnQ-UUG	Not applicable	Rearrangement
3	Vanilloideae	Vanilleae	Vanilla pompona	52	0.359	rps16-trnQ-UUG	Not applicable	Rearrangement
4	Apostasioideae	Apostasioideae	Apostasia odorata	25	0.144	rps16-trnQ-UUG	Not applicable	Rearrangement
4	Apostasioideae	Apostasioideae	Apostasia wallichii	25	0.144	rps16-trnQ-UUG	Not applicable	Rearrangement
4	Apostasioideae	Apostasioideae	Neuwiedia zollingeri var. singapureana	25	0.144	rps16-trnQ-UUG	Not applicable	Rearrangement
4	Cypripedioideae	Cypripedioideae	Cypripedium formosanum	25	0.144	rps16-trnQ-UUG	Forward	Rearrangement
4	Cypripedioideae	Cypripedioideae	Cypripedium japonicum	25	0.144	rps16-trnQ-UUG	Forward	Rearrangement
4	Cypripedioideae	Cypripedioideae	Paphiopedilum armeniacum	25	0.144	rps16-trnQ-UUG	Forward	Rearrangement
4	Cypripedioideae	Cypripedioideae	Paphiopedilum dianthum	25	0.144	rps16-trnQ-UUG	Forward	Rearrangement
4	Cypripedioideae	Cypripedioideae	Paphiopedilum niveum	25	0.144	rps16-trnQ-UUG	Forward	Rearrangement
4	Cypripedioideae	Cypripedioideae	Phragmipedium longifolium	25	0.144	rps16-trnQ-UUG	Forward	Rearrangement
4	Epidendroideae	Arethuseae	Bletilla ochracea	25	0.144	rps16-trnQ-UUG	Not applicable	Rearrangement
4	Epidendroideae	Arethuseae	Bletilla striata	25	0.144	rps16-trnQ-UUG	Not applicable	Rearrangement
4	Epidendroideae	Arethuseae	Pleione bulbocodioides	25	0.144	rps16-trnQ-UUG	Not applicable	Rearrangement
4	Epidendroideae	Collabieae	Calanthe aristulifera	25	0.144	rps16-trnQ-UUG	Not applicable	Rearrangement
4	Epidendroideae	Collabieae	Calanthe bicolor	25	0.144	rps16-trnQ-UUG	Not applicable	Rearrangement
4	Epidendroideae	Collabieae	Calanthe davidii	25	0.144	rps16-trnQ-UUG	Not applicable	Rearrangement
4	Epidendroideae	Collabieae	Calanthe triplicata	25	0.144	rps16-trnQ-UUG	Not applicable	Rearrangement
4	Epidendroideae	Cymbidieae	Cymbidium goeringii	25	0.144	rps16-trnQ-UUG	Not applicable	Rearrangement
4	Epidendroideae	Cymbidieae	Cymbidium lancifolium	25	0.144	rps16-trnQ-UUG	Not applicable	Rearrangement
4	Epidendroideae	Cymbidieae	Cymbidium macrorhizon	25	0.144	rps16-trnQ-UUG	Not applicable	Rearrangement
4	Epidendroideae	Cymbidieae	Dipodium roseum	25	0.144	rps16-trnQ-UUG	Not applicable	Rearrangement
4	Epidendroideae	Cymbidieae	Erycina pusilla	25	0.144	rps16-trnQ-UUG	Not applicable	Rearrangement
4	Epidendroideae	Cymbidieae	Eulophia zollingeri	25	0.144	rps16-trnQ-UUG	Not applicable	Rearrangement
4	Epidendroideae	Cymbidieae	Oncidium sphacelatum	25	0.144	rps16-trnQ-UUG	Not applicable	Rearrangement
4	Epidendroideae	Epidendreae	Calypso bulbosa var. occidentalis	25	0.144	rps16-trnQ-UUG	Not applicable	Rearrangement
4	Epidendroideae	Epidendreae	Cattleya crispata	25	0.144	rps16-trnQ-UUG	Not applicable	Rearrangement
4	Epidendroideae	Epidendreae	Cattleya liliputana	25	0.144	rps16-trnQ-UUG	Not applicable	Rearrangement
4	Epidendroideae	Epidendreae	Corallorhiza bulbosa	25	0.144	rps16-trnQ-UUG	Not applicable	Rearrangement
4	Epidendroideae	Epidendreae	Corallorhiza macrantha	25	0.144	rps16-trnQ-UUG	Not applicable	Rearrangement
4	Epidendroideae	Epidendreae	Corallorhiza maculata var. maculata 1	25	0.144	rps16-trnQ-UUG	Not applicable	Rearrangement
4	Epidendroideae	Epidendreae	Corallorhiza maculata var. maculata 2	25	0.144	rps16-trnQ-UUG	Not applicable	Rearrangement
4	Epidendroideae	Epidendreae	Corallorhiza maculata var. mexicana	25	0.144	rps16-trnQ-UUG	Not applicable	Rearrangement
4	Epidendroideae	Epidendreae	Corallorhiza maculata var. occidentalis	25	0.144	rps16-trnQ-UUG	Not applicable	Rearrangement
4	Epidendroideae	Epidendreae	Corallorhiza mertensiana	25	0.144	rps16-trnQ-UUG	Not applicable	Rearrangement
4	Epidendroideae	Epidendreae	Corallorhiza odontorhiza	25	0.144	rps16-trnQ-UUG	Not applicable	Rearrangement
4	Epidendroideae	Epidendreae	Corallorhiza striata var. vreelandii	25	0.144	rps16-trnQ-UUG	Not applicable	Rearrangement
4	Epidendroideae	Epidendreae	Corallorhiza trifida	25	0.144	rps16-trnQ-UUG	Not applicable	Rearrangement
4	Epidendroideae	Epidendreae	Corallorhiza wisteriana	25	0.144	rps16-trnQ-UUG	Not applicable	Rearrangement
4	Epidendroideae	Epidendreae	Cremastra appendiculata	25	0.144	rps16-trnQ-UUG	Not applicable	Rearrangement
4	Epidendroideae	Epidendreae	Cremastra unguiculata	25	0.144	rps16-trnQ-UUG	Not applicable	Rearrangement
4	Epidendroideae	Epidendreae	Hexalectris warnockii	25	0.144	rps16-trnQ-UUG	Forward	Rearrangement
4	Epidendroideae	Epidendreae	Masdevallia coccinea	25	0.144	rps16-trnQ-UUG	Not applicable	Rearrangement
4	Epidendroideae	Epidendreae	Masdevallia picturata	25	0.144	rps16-trnQ-UUG	Not applicable	Rearrangement
4	Epidendroideae	Epidendreae	Oreorchis patens	25	0.144	rps16-trnQ-UUG	Not applicable	Rearrangement
4	Epidendroideae	Malaxideae	Bulbophyllum inconspicuum	25	0.144	rps16-trnQ-UUG	Not applicable	Rearrangement
4	Epidendroideae	Malaxideae	Dendrobium moniliforme 1	25	0.144	rps16-trnQ-UUG	Not applicable	Rearrangement
4	Epidendroideae	Malaxideae	Dendrobium moniliforme 2	25	0.144	rps16-trnQ-UUG	Not applicable	Rearrangement
4	Epidendroideae	Malaxideae	Dendrobium moniliformeR	25	0.144	rps16-trnQ-UUG	Not applicable	Rearrangement
4	Epidendroideae	Malaxideae	Dendrobium moniliformeS	25	0.144	rps16-trnQ-UUG	Not applicable	Rearrangement
4	Epidendroideae	Malaxideae	Dendrobium nobile	25	0.144	rps16-trnQ-UUG	Not applicable	Rearrangement
4	Epidendroideae	Malaxideae	Dendrobium officinale	25	0.144	rps16-trnQ-UUG	Not applicable	Rearrangement
4	Epidendroideae	Malaxideae	Liparis auriculata	25	0.144	rps16-trnQ-UUG	Not applicable	Rearrangement
4	Epidendroideae	Malaxideae	Liparis loeselii	25	0.144	rps16-trnQ-UUG	Not applicable	Rearrangement
4	Epidendroideae	Malaxideae	Liparis makinoana	25	0.144	rps16-trnQ-UUG	Not applicable	Rearrangement
4	Epidendroideae	Malaxideae	Oberonia japonica	25	0.144	rps16-trnQ-UUG	Not applicable	Rearrangement
4	Epidendroideae	Neottieae	Aphyllorchis montana	25	0.144	rps16-trnQ-UUG	Forward	Rearrangement
4	Epidendroideae	Neottieae	Cephalanthera humilis	25	0.144	rps16-trnQ-UUG	Forward	Rearrangement
4	Epidendroideae	Neottieae	Cephalanthera longifolia	25	0.144	rps16-trnQ-UUG	Forward	Rearrangement
4	Epidendroideae	Neottieae	Epipactis mairei	25	0.144	rps16-trnQ-UUG	Forward	Rearrangement
4	Epidendroideae	Neottieae	Epipactis thunbergii	25	0.144	rps16-trnQ-UUG	Forward	Rearrangement
4	Epidendroideae	Neottieae	Epipactis veratrifolia	25	0.144	rps16-trnQ-UUG	Forward	Rearrangement
4	Epidendroideae	Neottieae	Limodorum abortivum	25	0.144	rps16-trnQ-UUG	Forward	Rearrangement
4	Epidendroideae	Neottieae	Neottia acuminata	25	0.144	rps16-trnQ-UUG	Reverse	Rearrangement
4	Epidendroideae	Neottieae	Neottia camtschatea	25	0.144	rps16-trnQ-UUG	Forward	Rearrangement
4	Epidendroideae	Neottieae	Neottia fugongensis	25	0.144	rps16-trnQ-UUG	Forward	Rearrangement
4	Epidendroideae	Neottieae	Neottia listeroides	25	0.144	rps16-trnQ-UUG	Forward	Rearrangement
4	Epidendroideae	Neottieae	Neottia nidus-avis	25	0.144	rps16-trnQ-UUG	Forward	Rearrangement
4	Epidendroideae	Neottieae	Neottia ovata	25	0.144	rps16-trnQ-UUG	Forward	Rearrangement
4	Epidendroideae	Neottieae	Neottia pinetorum	25	0.144	rps16-trnQ-UUG	Forward	Rearrangement
4	Epidendroideae	Neottieae	Palmorchis pabstii	25	0.144	rps16-trnQ-UUG	Forward	Rearrangement
4	Epidendroideae	Sobralieae	Elleanthus sodiroi	25	0.144	rps16-trnQ-UUG	Forward	Rearrangement
4	Epidendroideae	Sobralieae	Sobralia aff. bouchei HTK-2015	25	0.144	rps16-trnQ-UUG	Forward	Rearrangement
4	Epidendroideae	Sobralieae	Sobralia callosa	25	0.144	rps16-trnQ-UUG	Forward	Rearrangement
4	Epidendroideae	Vandeae	Gastrochilus fuscopunctatus	25	0.144	rps16-trnQ-UUG	Not applicable	Rearrangement
4	Epidendroideae	Vandeae	Gastrochilus japonicus	25	0.144	rps16-trnQ-UUG	Not applicable	Rearrangement
4	Epidendroideae	Vandeae	Holcoglossum amesianum	25	0.144	rps16-trnQ-UUG	Not applicable	Rearrangement
4	Epidendroideae	Vandeae	Holcoglossum flavescens	25	0.144	rps16-trnQ-UUG	Not applicable	Rearrangement
4	Epidendroideae	Vandeae	Holcoglossum lingulatum	25	0.144	rps16-trnQ-UUG	Not applicable	Rearrangement
4	Epidendroideae	Vandeae	Neofinetia falcata	25	0.144	rps16-trnQ-UUG	Not applicable	Rearrangement
4	Epidendroideae	Vandeae	Neofinetia falcataC	25	0.144	rps16-trnQ-UUG	Not applicable	Rearrangement
4	Epidendroideae	Vandeae	Neofinetia richardsiana	25	0.144	rps16-trnQ-UUG	Not applicable	Rearrangement
4	Epidendroideae	Vandeae	Pelatantheria scolopendrifolia	25	0.144	rps16-trnQ-UUG	Not applicable	Rearrangement
4	Epidendroideae	Vandeae	Pendulorchis himalaica	25	0.144	rps16-trnQ-UUG	Not applicable	Rearrangement
4	Epidendroideae	Vandeae	Phalaenopsis aphrodite subsp. formosana	25	0.144	rps16-trnQ-UUG	Not applicable	Rearrangement
4	Epidendroideae	Vandeae	Phalaenopsis equestris	25	0.144	rps16-trnQ-UUG	Not applicable	Rearrangement
4	Epidendroideae	Vandeae	Phalaenopsis 'Tiny Star'	25	0.144	rps16-trnQ-UUG	Not applicable	Rearrangement
4	Epidendroideae	Vandeae	Sedirea japonica	25	0.144	rps16-trnQ-UUG	Not applicable	Rearrangement
4	Epidendroideae	Vandeae	Thrixspermum japonicum	25	0.144	rps16-trnQ-UUG	Not applicable	Rearrangement
4	Epidendroideae	Vandeae	Vanda brunnea	25	0.144	rps16-trnQ-UUG	Not applicable	Rearrangement
4	Orchidoideae	Cranichideae	Anoectochilus emeiensis	25	0.144	rps16-trnQ-UUG	Not applicable	Rearrangement
4	Orchidoideae	Cranichideae	Goodyera fumata	25	0.144	rps16-trnQ-UUG	Not applicable	Rearrangement
4	Orchidoideae	Cranichideae	Goodyera procera	25	0.144	rps16-trnQ-UUG	Not applicable	Rearrangement
4	Orchidoideae	Cranichideae	Goodyera rosulacea	25	0.144	rps16-trnQ-UUG	Not applicable	Rearrangement
4	Orchidoideae	Cranichideae	Goodyera schlechtendaliana	25	0.144	rps16-trnQ-UUG	Not applicable	Rearrangement
4	Orchidoideae	Cranichideae	Goodyera velutina	25	0.144	rps16-trnQ-UUG	Not applicable	Rearrangement
4	Orchidoideae	Cranichideae	Hetaeria shikokiana	25	0.144	rps16-trnQ-UUG	Not applicable	Rearrangement
4	Orchidoideae	Cranichideae	Kuhlhasseltia nakaiana	25	0.144	rps16-trnQ-UUG	Not applicable	Rearrangement
4	Orchidoideae	Cranichideae	Ludisia discolor	25	0.144	rps16-trnQ-UUG	Not applicable	Rearrangement
4	Orchidoideae	Orchideae	Amitostigma gracile	25	0.144	rps16-trnQ-UUG	Not applicable	Rearrangement
4	Orchidoideae	Orchideae	Dactylorhiza viridis var. coreana	25	0.144	rps16-trnQ-UUG	Not applicable	Rearrangement
4	Orchidoideae	Orchideae	Galearis cyclochila	25	0.144	rps16-trnQ-UUG	Not applicable	Rearrangement
4	Orchidoideae	Orchideae	Gymnadenia conopsea	25	0.144	rps16-trnQ-UUG	Not applicable	Rearrangement
4	Orchidoideae	Orchideae	Habenaria chejuensis	25	0.144	rps16-trnQ-UUG	Not applicable	Rearrangement
4	Orchidoideae	Orchideae	Habenaria flagellifera	25	0.144	rps16-trnQ-UUG	Not applicable	Rearrangement
4	Orchidoideae	Orchideae	Habenaria pantlingiana	25	0.144	rps16-trnQ-UUG	Not applicable	Rearrangement
4	Orchidoideae	Orchideae	Habenaria radiata	25	0.144	rps16-trnQ-UUG	Not applicable	Rearrangement
4	Orchidoideae	Orchideae	Ophrys fusca subsp. iricolor	25	0.144	rps16-trnQ-UUG	Not applicable	Rearrangement
4	Orchidoideae	Orchideae	Ophrys sphegodes	25	0.144	rps16-trnQ-UUG	Not applicable	Rearrangement
4	Orchidoideae	Orchideae	Platanthera japonica	25	0.144	rps16-trnQ-UUG	Not applicable	Rearrangement
4	Orchidoideae	Orchideae	Platanthera mandarinorum	25	0.144	rps16-trnQ-UUG	Not applicable	Rearrangement
4	Vanilloideae	Pogonieae	Pogonia japonica	25	0.144	rps16-trnQ-UUG	Not applicable	Rearrangement
4	Vanilloideae	Pogonieae	Pogonia minor	25	0.144	rps16-trnQ-UUG	Not applicable	Rearrangement
4	Vanilloideae	Vanilleae	Vanilla aphylla	25	0.144	rps16-trnQ-UUG	Not applicable	Rearrangement
4	Vanilloideae	Vanilleae	Vanilla madagascariensis	25	0.144	rps16-trnQ-UUG	Not applicable	Rearrangement
4	Vanilloideae	Vanilleae	Vanilla planifolia 1	25	0.144	rps16-trnQ-UUG	Not applicable	Rearrangement
4	Vanilloideae	Vanilleae	Vanilla planifolia 2	25	0.144	rps16-trnQ-UUG	Not applicable	Rearrangement
4	Vanilloideae	Vanilleae	Vanilla pompona	25	0.144	rps16-trnQ-UUG	Not applicable	Rearrangement
5	Apostasioideae	Apostasioideae	Apostasia odorata	55	1.043	trnQ-UUG	Forward	Rearrangement
5	Apostasioideae	Apostasioideae	Apostasia wallichii	55	1.043	trnQ-UUG	Forward	Rearrangement
5	Apostasioideae	Apostasioideae	Neuwiedia zollingeri var. singapureana	55	1.043	trnQ-UUG	Forward	Rearrangement
5	Cypripedioideae	Cypripedioideae	Cypripedium formosanum	55	1.043	trnQ-UUG	Forward	Rearrangement
5	Cypripedioideae	Cypripedioideae	Cypripedium japonicum	55	1.043	trnQ-UUG	Forward	Rearrangement
5	Cypripedioideae	Cypripedioideae	Paphiopedilum armeniacum	55	1.043	trnQ-UUG	Forward	Rearrangement
5	Cypripedioideae	Cypripedioideae	Paphiopedilum dianthum	55	1.043	trnQ-UUG	Forward	Rearrangement
5	Cypripedioideae	Cypripedioideae	Paphiopedilum niveum	55	1.043	trnQ-UUG	Forward	Rearrangement
5	Cypripedioideae	Cypripedioideae	Phragmipedium longifolium	55	1.043	trnQ-UUG	Forward	Rearrangement
5	Epidendroideae	Arethuseae	Bletilla ochracea	55	1.043	trnQ-UUG	Not applicable	Rearrangement
5	Epidendroideae	Arethuseae	Bletilla striata	55	1.043	trnQ-UUG	Not applicable	Rearrangement
5	Epidendroideae	Arethuseae	Pleione bulbocodioides	55	1.043	trnQ-UUG	Not applicable	Rearrangement
5	Epidendroideae	Collabieae	Calanthe aristulifera	55	1.043	trnQ-UUG	Not applicable	Rearrangement
5	Epidendroideae	Collabieae	Calanthe bicolor	55	1.043	trnQ-UUG	Not applicable	Rearrangement
5	Epidendroideae	Collabieae	Calanthe davidii	55	1.043	trnQ-UUG	Not applicable	Rearrangement
5	Epidendroideae	Collabieae	Calanthe triplicata	55	1.043	trnQ-UUG	Not applicable	Rearrangement
5	Epidendroideae	Cymbidieae	Cymbidium goeringii	55	1.043	trnQ-UUG	Not applicable	Rearrangement
5	Epidendroideae	Cymbidieae	Cymbidium lancifolium	55	1.043	trnQ-UUG	Not applicable	Rearrangement
5	Epidendroideae	Cymbidieae	Cymbidium macrorhizon	55	1.043	trnQ-UUG	Not applicable	Rearrangement
5	Epidendroideae	Cymbidieae	Dipodium roseum	55	1.043	trnQ-UUG	Not applicable	Rearrangement
5	Epidendroideae	Cymbidieae	Erycina pusilla	55	1.043	trnQ-UUG	Not applicable	Rearrangement
5	Epidendroideae	Cymbidieae	Eulophia zollingeri	55	1.043	trnQ-UUG	Not applicable	Rearrangement
5	Epidendroideae	Cymbidieae	Oncidium sphacelatum	55	1.043	trnQ-UUG	Not applicable	Rearrangement
5	Epidendroideae	Epidendreae	Calypso bulbosa var. occidentalis	55	1.043	trnQ-UUG	Not applicable	Rearrangement
5	Epidendroideae	Epidendreae	Cattleya crispata	55	1.043	trnQ-UUG	Not applicable	Rearrangement
5	Epidendroideae	Epidendreae	Cattleya liliputana	55	1.043	trnQ-UUG	Not applicable	Rearrangement
5	Epidendroideae	Epidendreae	Corallorhiza bulbosa	55	1.043	trnQ-UUG	Not applicable	Rearrangement
5	Epidendroideae	Epidendreae	Corallorhiza macrantha	55	1.043	trnQ-UUG	Not applicable	Rearrangement
5	Epidendroideae	Epidendreae	Corallorhiza maculata var. maculata 1	55	1.043	trnQ-UUG	Not applicable	Rearrangement
5	Epidendroideae	Epidendreae	Corallorhiza maculata var. maculata 2	55	1.043	trnQ-UUG	Not applicable	Rearrangement
5	Epidendroideae	Epidendreae	Corallorhiza maculata var. mexicana	55	1.043	trnQ-UUG	Not applicable	Rearrangement
5	Epidendroideae	Epidendreae	Corallorhiza maculata var. occidentalis	55	1.043	trnQ-UUG	Not applicable	Rearrangement
5	Epidendroideae	Epidendreae	Corallorhiza mertensiana	55	1.043	trnQ-UUG	Not applicable	Rearrangement
5	Epidendroideae	Epidendreae	Corallorhiza odontorhiza	55	1.043	trnQ-UUG	Not applicable	Rearrangement
5	Epidendroideae	Epidendreae	Corallorhiza striata var. vreelandii	55	1.043	trnQ-UUG	Not applicable	Rearrangement
5	Epidendroideae	Epidendreae	Corallorhiza trifida	55	1.043	trnQ-UUG	Not applicable	Rearrangement
5	Epidendroideae	Epidendreae	Corallorhiza wisteriana	55	1.043	trnQ-UUG	Not applicable	Rearrangement
5	Epidendroideae	Epidendreae	Cremastra appendiculata	55	1.043	trnQ-UUG	Not applicable	Rearrangement
5	Epidendroideae	Epidendreae	Cremastra unguiculata	55	1.043	trnQ-UUG	Not applicable	Rearrangement
5	Epidendroideae	Epidendreae	Hexalectris warnockii	55	1.043	trnQ-UUG	Not applicable	Rearrangement
5	Epidendroideae	Epidendreae	Masdevallia coccinea	55	1.043	trnQ-UUG	Not applicable	Rearrangement
5	Epidendroideae	Epidendreae	Masdevallia picturata	55	1.043	trnQ-UUG	Not applicable	Rearrangement
5	Epidendroideae	Epidendreae	Oreorchis patens	55	1.043	trnQ-UUG	Not applicable	Rearrangement
5	Epidendroideae	Malaxideae	Bulbophyllum inconspicuum	55	1.043	trnQ-UUG	Not applicable	Rearrangement
5	Epidendroideae	Malaxideae	Dendrobium moniliforme 1	55	1.043	trnQ-UUG	Not applicable	Rearrangement
5	Epidendroideae	Malaxideae	Dendrobium moniliforme 2	55	1.043	trnQ-UUG	Not applicable	Rearrangement
5	Epidendroideae	Malaxideae	Dendrobium moniliformeR	55	1.043	trnQ-UUG	Not applicable	Rearrangement
5	Epidendroideae	Malaxideae	Dendrobium moniliformeS	55	1.043	trnQ-UUG	Not applicable	Rearrangement
5	Epidendroideae	Malaxideae	Dendrobium nobile	55	1.043	trnQ-UUG	Not applicable	Rearrangement
5	Epidendroideae	Malaxideae	Dendrobium officinale	55	1.043	trnQ-UUG	Not applicable	Rearrangement
5	Epidendroideae	Malaxideae	Liparis auriculata	55	1.043	trnQ-UUG	Not applicable	Rearrangement
5	Epidendroideae	Malaxideae	Liparis loeselii	55	1.043	trnQ-UUG	Not applicable	Rearrangement
5	Epidendroideae	Malaxideae	Liparis makinoana	55	1.043	trnQ-UUG	Not applicable	Rearrangement
5	Epidendroideae	Malaxideae	Oberonia japonica	55	1.043	trnQ-UUG	Not applicable	Rearrangement
5	Epidendroideae	Neottieae	Aphyllorchis montana	55	1.043	trnQ-UUG	Forward	Rearrangement
5	Epidendroideae	Neottieae	Cephalanthera humilis	55	1.043	trnQ-UUG	Forward	Rearrangement
5	Epidendroideae	Neottieae	Cephalanthera longifolia	55	1.043	trnQ-UUG	Forward	Rearrangement
5	Epidendroideae	Neottieae	Epipactis mairei	55	1.043	trnQ-UUG	Forward	Rearrangement
5	Epidendroideae	Neottieae	Epipactis thunbergii	55	1.043	trnQ-UUG	Forward	Rearrangement
5	Epidendroideae	Neottieae	Epipactis veratrifolia	55	1.043	trnQ-UUG	Forward	Rearrangement
5	Epidendroideae	Neottieae	Limodorum abortivum	55	1.043	trnQ-UUG	Forward	Rearrangement
5	Epidendroideae	Neottieae	Neottia acuminata	55	1.043	trnQ-UUG	Reverse	Rearrangement
5	Epidendroideae	Neottieae	Neottia camtschatea	55	1.043	trnQ-UUG	Forward	Rearrangement
5	Epidendroideae	Neottieae	Neottia fugongensis	55	1.043	trnQ-UUG	Forward	Rearrangement
5	Epidendroideae	Neottieae	Neottia listeroides	55	1.043	trnQ-UUG	Forward	Rearrangement
5	Epidendroideae	Neottieae	Neottia nidus-avis	55	1.043	trnQ-UUG	Forward	Rearrangement
5	Epidendroideae	Neottieae	Neottia ovata	55	1.043	trnQ-UUG	Forward	Rearrangement
5	Epidendroideae	Neottieae	Neottia pinetorum	55	1.043	trnQ-UUG	Forward	Rearrangement
5	Epidendroideae	Neottieae	Palmorchis pabstii	55	1.043	trnQ-UUG	Forward	Rearrangement
5	Epidendroideae	Sobralieae	Elleanthus sodiroi	55	1.043	trnQ-UUG	Forward	Rearrangement
5	Epidendroideae	Sobralieae	Sobralia aff. bouchei HTK-2015	55	1.043	trnQ-UUG	Forward	Rearrangement
5	Epidendroideae	Sobralieae	Sobralia callosa	55	1.043	trnQ-UUG	Forward	Rearrangement
5	Epidendroideae	Vandeae	Gastrochilus fuscopunctatus	55	1.043	trnQ-UUG	Not applicable	Rearrangement
5	Epidendroideae	Vandeae	Gastrochilus japonicus	55	1.043	trnQ-UUG	Not applicable	Rearrangement
5	Epidendroideae	Vandeae	Holcoglossum amesianum	55	1.043	trnQ-UUG	Not applicable	Rearrangement
5	Epidendroideae	Vandeae	Holcoglossum flavescens	55	1.043	trnQ-UUG	Not applicable	Rearrangement
5	Epidendroideae	Vandeae	Holcoglossum lingulatum	55	1.043	trnQ-UUG	Not applicable	Rearrangement
5	Epidendroideae	Vandeae	Neofinetia falcata	55	1.043	trnQ-UUG	Not applicable	Rearrangement
5	Epidendroideae	Vandeae	Neofinetia falcataC	55	1.043	trnQ-UUG	Not applicable	Rearrangement
5	Epidendroideae	Vandeae	Neofinetia richardsiana	55	1.043	trnQ-UUG	Not applicable	Rearrangement
5	Epidendroideae	Vandeae	Pelatantheria scolopendrifolia	55	1.043	trnQ-UUG	Not applicable	Rearrangement
5	Epidendroideae	Vandeae	Pendulorchis himalaica	55	1.043	trnQ-UUG	Not applicable	Rearrangement
5	Epidendroideae	Vandeae	Phalaenopsis aphrodite subsp. formosana	55	1.043	trnQ-UUG	Not applicable	Rearrangement
5	Epidendroideae	Vandeae	Phalaenopsis equestris	55	1.043	trnQ-UUG	Not applicable	Rearrangement
5	Epidendroideae	Vandeae	Phalaenopsis 'Tiny Star'	55	1.043	trnQ-UUG	Not applicable	Rearrangement
5	Epidendroideae	Vandeae	Sedirea japonica	55	1.043	trnQ-UUG	Not applicable	Rearrangement
5	Epidendroideae	Vandeae	Thrixspermum japonicum	55	1.043	trnQ-UUG	Not applicable	Rearrangement
5	Epidendroideae	Vandeae	Vanda brunnea	55	1.043	trnQ-UUG	Not applicable	Rearrangement
5	Orchidoideae	Cranichideae	Anoectochilus emeiensis	55	1.043	trnQ-UUG	Forward	Rearrangement
5	Orchidoideae	Cranichideae	Goodyera fumata	55	1.043	trnQ-UUG	Forward	Rearrangement
5	Orchidoideae	Cranichideae	Goodyera procera	55	1.043	trnQ-UUG	Forward	Rearrangement
5	Orchidoideae	Cranichideae	Goodyera rosulacea	55	1.043	trnQ-UUG	Forward	Rearrangement
5	Orchidoideae	Cranichideae	Goodyera schlechtendaliana	55	1.043	trnQ-UUG	Forward	Rearrangement
5	Orchidoideae	Cranichideae	Goodyera velutina	55	1.043	trnQ-UUG	Forward	Rearrangement
5	Orchidoideae	Cranichideae	Hetaeria shikokiana	55	1.043	trnQ-UUG	Forward	Rearrangement
5	Orchidoideae	Cranichideae	Kuhlhasseltia nakaiana	55	1.043	trnQ-UUG	Forward	Rearrangement
5	Orchidoideae	Cranichideae	Ludisia discolor	55	1.043	trnQ-UUG	Forward	Rearrangement
5	Orchidoideae	Orchideae	Amitostigma gracile	55	1.043	trnQ-UUG	Forward	Rearrangement
5	Orchidoideae	Orchideae	Dactylorhiza viridis var. coreana	55	1.043	trnQ-UUG	Forward	Rearrangement
5	Orchidoideae	Orchideae	Galearis cyclochila	55	1.043	trnQ-UUG	Forward	Rearrangement
5	Orchidoideae	Orchideae	Gymnadenia conopsea	55	1.043	trnQ-UUG	Forward	Rearrangement
5	Orchidoideae	Orchideae	Habenaria chejuensis	55	1.043	trnQ-UUG	Forward	Rearrangement
5	Orchidoideae	Orchideae	Habenaria flagellifera	55	1.043	trnQ-UUG	Forward	Rearrangement
5	Orchidoideae	Orchideae	Habenaria pantlingiana	55	1.043	trnQ-UUG	Forward	Rearrangement
5	Orchidoideae	Orchideae	Habenaria radiata	55	1.043	trnQ-UUG	Forward	Rearrangement
5	Orchidoideae	Orchideae	Ophrys fusca subsp. iricolor	55	1.043	trnQ-UUG	Forward	Rearrangement
5	Orchidoideae	Orchideae	Ophrys sphegodes	55	1.043	trnQ-UUG	Forward	Rearrangement
5	Orchidoideae	Orchideae	Platanthera japonica	55	1.043	trnQ-UUG	Forward	Rearrangement
5	Orchidoideae	Orchideae	Platanthera mandarinorum	55	1.043	trnQ-UUG	Forward	Rearrangement
5	Vanilloideae	Pogonieae	Pogonia japonica	55	1.043	trnQ-UUG	Forward	Rearrangement
5	Vanilloideae	Pogonieae	Pogonia minor	55	1.043	trnQ-UUG	Forward	Rearrangement
5	Vanilloideae	Vanilleae	Vanilla aphylla	55	1.043	trnQ-UUG	Forward	Rearrangement
5	Vanilloideae	Vanilleae	Vanilla madagascariensis	55	1.043	trnQ-UUG	Forward	Rearrangement
5	Vanilloideae	Vanilleae	Vanilla planifolia 1	55	1.043	trnQ-UUG	Forward	Rearrangement
5	Vanilloideae	Vanilleae	Vanilla planifolia 2	55	1.043	trnQ-UUG	Forward	Rearrangement
5	Vanilloideae	Vanilleae	Vanilla pompona	55	1.043	trnQ-UUG	Forward	Rearrangement
6	Apostasioideae	Apostasioideae	Apostasia odorata	4	0.04	trnK-UUU-rps16	Not applicable	Rearrangement
6	Apostasioideae	Apostasioideae	Apostasia wallichii	4	0.04	trnK-UUU-rps16	Not applicable	Rearrangement
6	Apostasioideae	Apostasioideae	Neuwiedia zollingeri var. singapureana	4	0.04	trnK-UUU-rps16	Not applicable	Rearrangement
6	Cypripedioideae	Cypripedioideae	Cypripedium formosanum	4	0.04	trnK-UUU-rps16	Not applicable	Rearrangement
6	Cypripedioideae	Cypripedioideae	Cypripedium japonicum	4	0.04	trnK-UUU-rps16	Not applicable	Rearrangement
6	Cypripedioideae	Cypripedioideae	Paphiopedilum armeniacum	4	0.04	trnK-UUU-rps16	Not applicable	Rearrangement
6	Cypripedioideae	Cypripedioideae	Paphiopedilum dianthum	4	0.04	trnK-UUU-rps16	Not applicable	Rearrangement
6	Cypripedioideae	Cypripedioideae	Paphiopedilum niveum	4	0.04	trnK-UUU-rps16	Not applicable	Rearrangement
6	Cypripedioideae	Cypripedioideae	Phragmipedium longifolium	4	0.04	trnK-UUU-rps16	Not applicable	Rearrangement
6	Epidendroideae	Arethuseae	Bletilla ochracea	4	0.04	trnK-UUU-rps16	Not applicable	Rearrangement
6	Epidendroideae	Arethuseae	Bletilla striata	4	0.04	trnK-UUU-rps16	Not applicable	Rearrangement
6	Epidendroideae	Arethuseae	Pleione bulbocodioides	4	0.04	trnK-UUU-rps16	Not applicable	Rearrangement
6	Epidendroideae	Collabieae	Calanthe aristulifera	4	0.04	trnK-UUU-rps16	Not applicable	Rearrangement
6	Epidendroideae	Collabieae	Calanthe bicolor	4	0.04	trnK-UUU-rps16	Not applicable	Rearrangement
6	Epidendroideae	Collabieae	Calanthe davidii	4	0.04	trnK-UUU-rps16	Not applicable	Rearrangement
6	Epidendroideae	Collabieae	Calanthe triplicata	4	0.04	trnK-UUU-rps16	Not applicable	Rearrangement
6	Epidendroideae	Cymbidieae	Cymbidium goeringii	4	0.04	trnK-UUU-rps16	Not applicable	Rearrangement
6	Epidendroideae	Cymbidieae	Cymbidium lancifolium	4	0.04	trnK-UUU-rps16	Not applicable	Rearrangement
6	Epidendroideae	Cymbidieae	Cymbidium macrorhizon	4	0.04	trnK-UUU-rps16	Not applicable	Rearrangement
6	Epidendroideae	Cymbidieae	Dipodium roseum	4	0.04	trnK-UUU-rps16	Not applicable	Rearrangement
6	Epidendroideae	Cymbidieae	Erycina pusilla	4	0.04	trnK-UUU-rps16	Not applicable	Rearrangement
6	Epidendroideae	Cymbidieae	Eulophia zollingeri	4	0.04	trnK-UUU-rps16	Not applicable	Rearrangement
6	Epidendroideae	Cymbidieae	Oncidium sphacelatum	4	0.04	trnK-UUU-rps16	Not applicable	Rearrangement
6	Epidendroideae	Epidendreae	Calypso bulbosa var. occidentalis	4	0.04	trnK-UUU-rps16	Not applicable	Rearrangement
6	Epidendroideae	Epidendreae	Cattleya crispata	4	0.04	trnK-UUU-rps16	Not applicable	Rearrangement
6	Epidendroideae	Epidendreae	Cattleya liliputana	4	0.04	trnK-UUU-rps16	Not applicable	Rearrangement
6	Epidendroideae	Epidendreae	Corallorhiza bulbosa	4	0.04	trnK-UUU-rps16	Not applicable	Rearrangement
6	Epidendroideae	Epidendreae	Corallorhiza macrantha	4	0.04	trnK-UUU-rps16	Not applicable	Rearrangement
6	Epidendroideae	Epidendreae	Corallorhiza maculata var. maculata 1	4	0.04	trnK-UUU-rps16	Not applicable	Rearrangement
6	Epidendroideae	Epidendreae	Corallorhiza maculata var. maculata 2	4	0.04	trnK-UUU-rps16	Not applicable	Rearrangement
6	Epidendroideae	Epidendreae	Corallorhiza maculata var. mexicana	4	0.04	trnK-UUU-rps16	Not applicable	Rearrangement
6	Epidendroideae	Epidendreae	Corallorhiza maculata var. occidentalis	4	0.04	trnK-UUU-rps16	Not applicable	Rearrangement
6	Epidendroideae	Epidendreae	Corallorhiza mertensiana	4	0.04	trnK-UUU-rps16	Not applicable	Rearrangement
6	Epidendroideae	Epidendreae	Corallorhiza odontorhiza	4	0.04	trnK-UUU-rps16	Not applicable	Rearrangement
6	Epidendroideae	Epidendreae	Corallorhiza striata var. vreelandii	4	0.04	trnK-UUU-rps16	Not applicable	Rearrangement
6	Epidendroideae	Epidendreae	Corallorhiza trifida	4	0.04	trnK-UUU-rps16	Not applicable	Rearrangement
6	Epidendroideae	Epidendreae	Corallorhiza wisteriana	4	0.04	trnK-UUU-rps16	Not applicable	Rearrangement
6	Epidendroideae	Epidendreae	Cremastra appendiculata	4	0.04	trnK-UUU-rps16	Not applicable	Rearrangement
6	Epidendroideae	Epidendreae	Cremastra unguiculata	4	0.04	trnK-UUU-rps16	Not applicable	Rearrangement
6	Epidendroideae	Epidendreae	Hexalectris warnockii	4	0.04	trnK-UUU-rps16	Not applicable	Rearrangement
6	Epidendroideae	Epidendreae	Masdevallia coccinea	4	0.04	trnK-UUU-rps16	Not applicable	Rearrangement
6	Epidendroideae	Epidendreae	Masdevallia picturata	4	0.04	trnK-UUU-rps16	Not applicable	Rearrangement
6	Epidendroideae	Epidendreae	Oreorchis patens	4	0.04	trnK-UUU-rps16	Not applicable	Rearrangement
6	Epidendroideae	Malaxideae	Bulbophyllum inconspicuum	4	0.04	trnK-UUU-rps16	Not applicable	Rearrangement
6	Epidendroideae	Malaxideae	Dendrobium moniliforme 1	4	0.04	trnK-UUU-rps16	Not applicable	Rearrangement
6	Epidendroideae	Malaxideae	Dendrobium moniliforme 2	4	0.04	trnK-UUU-rps16	Not applicable	Rearrangement
6	Epidendroideae	Malaxideae	Dendrobium moniliformeR	4	0.04	trnK-UUU-rps16	Not applicable	Rearrangement
6	Epidendroideae	Malaxideae	Dendrobium moniliformeS	4	0.04	trnK-UUU-rps16	Not applicable	Rearrangement
6	Epidendroideae	Malaxideae	Dendrobium nobile	4	0.04	trnK-UUU-rps16	Not applicable	Rearrangement
6	Epidendroideae	Malaxideae	Dendrobium officinale	4	0.04	trnK-UUU-rps16	Not applicable	Rearrangement
6	Epidendroideae	Malaxideae	Liparis auriculata	4	0.04	trnK-UUU-rps16	Reverse	Rearrangement
6	Epidendroideae	Malaxideae	Liparis loeselii	4	0.04	trnK-UUU-rps16	Reverse	Rearrangement
6	Epidendroideae	Malaxideae	Liparis makinoana	4	0.04	trnK-UUU-rps16	Reverse	Rearrangement
6	Epidendroideae	Malaxideae	Oberonia japonica	4	0.04	trnK-UUU-rps16	Forward	Rearrangement
6	Epidendroideae	Neottieae	Aphyllorchis montana	4	0.04	trnK-UUU-rps16	Not applicable	Rearrangement
6	Epidendroideae	Neottieae	Cephalanthera humilis	4	0.04	trnK-UUU-rps16	Not applicable	Rearrangement
6	Epidendroideae	Neottieae	Cephalanthera longifolia	4	0.04	trnK-UUU-rps16	Not applicable	Rearrangement
6	Epidendroideae	Neottieae	Epipactis mairei	4	0.04	trnK-UUU-rps16	Not applicable	Rearrangement
6	Epidendroideae	Neottieae	Epipactis thunbergii	4	0.04	trnK-UUU-rps16	Not applicable	Rearrangement
6	Epidendroideae	Neottieae	Epipactis veratrifolia	4	0.04	trnK-UUU-rps16	Not applicable	Rearrangement
6	Epidendroideae	Neottieae	Limodorum abortivum	4	0.04	trnK-UUU-rps16	Not applicable	Rearrangement
6	Epidendroideae	Neottieae	Neottia acuminata	4	0.04	trnK-UUU-rps16	Not applicable	Rearrangement
6	Epidendroideae	Neottieae	Neottia camtschatea	4	0.04	trnK-UUU-rps16	Not applicable	Rearrangement
6	Epidendroideae	Neottieae	Neottia fugongensis	4	0.04	trnK-UUU-rps16	Not applicable	Rearrangement
6	Epidendroideae	Neottieae	Neottia listeroides	4	0.04	trnK-UUU-rps16	Not applicable	Rearrangement
6	Epidendroideae	Neottieae	Neottia nidus-avis	4	0.04	trnK-UUU-rps16	Not applicable	Rearrangement
6	Epidendroideae	Neottieae	Neottia ovata	4	0.04	trnK-UUU-rps16	Not applicable	Rearrangement
6	Epidendroideae	Neottieae	Neottia pinetorum	4	0.04	trnK-UUU-rps16	Not applicable	Rearrangement
6	Epidendroideae	Neottieae	Palmorchis pabstii	4	0.04	trnK-UUU-rps16	Not applicable	Rearrangement
6	Epidendroideae	Sobralieae	Elleanthus sodiroi	4	0.04	trnK-UUU-rps16	Not applicable	Rearrangement
6	Epidendroideae	Sobralieae	Sobralia aff. bouchei HTK-2015	4	0.04	trnK-UUU-rps16	Not applicable	Rearrangement
6	Epidendroideae	Sobralieae	Sobralia callosa	4	0.04	trnK-UUU-rps16	Not applicable	Rearrangement
6	Epidendroideae	Vandeae	Gastrochilus fuscopunctatus	4	0.04	trnK-UUU-rps16	Not applicable	Rearrangement
6	Epidendroideae	Vandeae	Gastrochilus japonicus	4	0.04	trnK-UUU-rps16	Not applicable	Rearrangement
6	Epidendroideae	Vandeae	Holcoglossum amesianum	4	0.04	trnK-UUU-rps16	Not applicable	Rearrangement
6	Epidendroideae	Vandeae	Holcoglossum flavescens	4	0.04	trnK-UUU-rps16	Not applicable	Rearrangement
6	Epidendroideae	Vandeae	Holcoglossum lingulatum	4	0.04	trnK-UUU-rps16	Not applicable	Rearrangement
6	Epidendroideae	Vandeae	Neofinetia falcata	4	0.04	trnK-UUU-rps16	Not applicable	Rearrangement
6	Epidendroideae	Vandeae	Neofinetia falcataC	4	0.04	trnK-UUU-rps16	Not applicable	Rearrangement
6	Epidendroideae	Vandeae	Neofinetia richardsiana	4	0.04	trnK-UUU-rps16	Not applicable	Rearrangement
6	Epidendroideae	Vandeae	Pelatantheria scolopendrifolia	4	0.04	trnK-UUU-rps16	Not applicable	Rearrangement
6	Epidendroideae	Vandeae	Pendulorchis himalaica	4	0.04	trnK-UUU-rps16	Not applicable	Rearrangement
6	Epidendroideae	Vandeae	Phalaenopsis aphrodite subsp. formosana	4	0.04	trnK-UUU-rps16	Not applicable	Rearrangement
6	Epidendroideae	Vandeae	Phalaenopsis equestris	4	0.04	trnK-UUU-rps16	Not applicable	Rearrangement
6	Epidendroideae	Vandeae	Phalaenopsis 'Tiny Star'	4	0.04	trnK-UUU-rps16	Not applicable	Rearrangement
6	Epidendroideae	Vandeae	Sedirea japonica	4	0.04	trnK-UUU-rps16	Not applicable	Rearrangement
6	Epidendroideae	Vandeae	Thrixspermum japonicum	4	0.04	trnK-UUU-rps16	Not applicable	Rearrangement
6	Epidendroideae	Vandeae	Vanda brunnea	4	0.04	trnK-UUU-rps16	Not applicable	Rearrangement
6	Orchidoideae	Cranichideae	Anoectochilus emeiensis	4	0.04	trnK-UUU-rps16	Not applicable	Rearrangement
6	Orchidoideae	Cranichideae	Goodyera fumata	4	0.04	trnK-UUU-rps16	Not applicable	Rearrangement
6	Orchidoideae	Cranichideae	Goodyera procera	4	0.04	trnK-UUU-rps16	Not applicable	Rearrangement
6	Orchidoideae	Cranichideae	Goodyera rosulacea	4	0.04	trnK-UUU-rps16	Not applicable	Rearrangement
6	Orchidoideae	Cranichideae	Goodyera schlechtendaliana	4	0.04	trnK-UUU-rps16	Not applicable	Rearrangement
6	Orchidoideae	Cranichideae	Goodyera velutina	4	0.04	trnK-UUU-rps16	Not applicable	Rearrangement
6	Orchidoideae	Cranichideae	Hetaeria shikokiana	4	0.04	trnK-UUU-rps16	Not applicable	Rearrangement
6	Orchidoideae	Cranichideae	Kuhlhasseltia nakaiana	4	0.04	trnK-UUU-rps16	Not applicable	Rearrangement
6	Orchidoideae	Cranichideae	Ludisia discolor	4	0.04	trnK-UUU-rps16	Not applicable	Rearrangement
6	Orchidoideae	Orchideae	Amitostigma gracile	4	0.04	trnK-UUU-rps16	Not applicable	Rearrangement
6	Orchidoideae	Orchideae	Dactylorhiza viridis var. coreana	4	0.04	trnK-UUU-rps16	Not applicable	Rearrangement
6	Orchidoideae	Orchideae	Galearis cyclochila	4	0.04	trnK-UUU-rps16	Not applicable	Rearrangement
6	Orchidoideae	Orchideae	Gymnadenia conopsea	4	0.04	trnK-UUU-rps16	Not applicable	Rearrangement
6	Orchidoideae	Orchideae	Habenaria chejuensis	4	0.04	trnK-UUU-rps16	Not applicable	Rearrangement
6	Orchidoideae	Orchideae	Habenaria flagellifera	4	0.04	trnK-UUU-rps16	Not applicable	Rearrangement
6	Orchidoideae	Orchideae	Habenaria pantlingiana	4	0.04	trnK-UUU-rps16	Not applicable	Rearrangement
6	Orchidoideae	Orchideae	Habenaria radiata	4	0.04	trnK-UUU-rps16	Not applicable	Rearrangement
6	Orchidoideae	Orchideae	Ophrys fusca subsp. iricolor	4	0.04	trnK-UUU-rps16	Not applicable	Rearrangement
6	Orchidoideae	Orchideae	Ophrys sphegodes	4	0.04	trnK-UUU-rps16	Not applicable	Rearrangement
6	Orchidoideae	Orchideae	Platanthera japonica	4	0.04	trnK-UUU-rps16	Not applicable	Rearrangement
6	Orchidoideae	Orchideae	Platanthera mandarinorum	4	0.04	trnK-UUU-rps16	Not applicable	Rearrangement
6	Vanilloideae	Pogonieae	Pogonia japonica	4	0.04	trnK-UUU-rps16	Not applicable	Rearrangement
6	Vanilloideae	Pogonieae	Pogonia minor	4	0.04	trnK-UUU-rps16	Not applicable	Rearrangement
6	Vanilloideae	Vanilleae	Vanilla aphylla	4	0.04	trnK-UUU-rps16	Not applicable	Rearrangement
6	Vanilloideae	Vanilleae	Vanilla madagascariensis	4	0.04	trnK-UUU-rps16	Not applicable	Rearrangement
6	Vanilloideae	Vanilleae	Vanilla planifolia 1	4	0.04	trnK-UUU-rps16	Not applicable	Rearrangement
6	Vanilloideae	Vanilleae	Vanilla planifolia 2	4	0.04	trnK-UUU-rps16	Not applicable	Rearrangement
6	Vanilloideae	Vanilleae	Vanilla pompona	4	0.04	trnK-UUU-rps16	Not applicable	Rearrangement
7	Apostasioideae	Apostasioideae	Apostasia odorata	116	8.785	psbK-psbI	Forward	Rearrangement
7	Apostasioideae	Apostasioideae	Apostasia wallichii	116	8.785	psbK-psbI	Forward	Rearrangement
7	Apostasioideae	Apostasioideae	Neuwiedia zollingeri var. singapureana	116	8.785	psbK-psbI	Forward	Rearrangement
7	Cypripedioideae	Cypripedioideae	Cypripedium formosanum	116	8.785	psbK-psbI	Reverse	Rearrangement
7	Cypripedioideae	Cypripedioideae	Cypripedium japonicum	116	8.785	psbK-psbI	Forward	Rearrangement
7	Cypripedioideae	Cypripedioideae	Paphiopedilum armeniacum	116	8.785	psbK-psbI	Forward	Rearrangement
7	Cypripedioideae	Cypripedioideae	Paphiopedilum dianthum	116	8.785	psbK-psbI	Forward	Rearrangement
7	Cypripedioideae	Cypripedioideae	Paphiopedilum niveum	116	8.785	psbK-psbI	Forward	Rearrangement
7	Cypripedioideae	Cypripedioideae	Phragmipedium longifolium	116	8.785	psbK-psbI	Forward	Rearrangement
7	Epidendroideae	Arethuseae	Bletilla ochracea	116	8.785	psbK-psbI	Forward	Rearrangement
7	Epidendroideae	Arethuseae	Bletilla striata	116	8.785	psbK-psbI	Forward	Rearrangement
7	Epidendroideae	Arethuseae	Pleione bulbocodioides	116	8.785	psbK-psbI	Forward	Rearrangement
7	Epidendroideae	Collabieae	Calanthe aristulifera	116	8.785	psbK-psbI	Forward	Rearrangement
7	Epidendroideae	Collabieae	Calanthe bicolor	116	8.785	psbK-psbI	Forward	Rearrangement
7	Epidendroideae	Collabieae	Calanthe davidii	116	8.785	psbK-psbI	Forward	Rearrangement
7	Epidendroideae	Collabieae	Calanthe triplicata	116	8.785	psbK-psbI	Forward	Rearrangement
7	Epidendroideae	Cymbidieae	Cymbidium goeringii	116	8.785	psbK-psbI	Forward	Rearrangement
7	Epidendroideae	Cymbidieae	Cymbidium lancifolium	116	8.785	psbK-psbI	Forward	Rearrangement
7	Epidendroideae	Cymbidieae	Cymbidium macrorhizon	116	8.785	psbK-psbI	Forward	Rearrangement
7	Epidendroideae	Cymbidieae	Dipodium roseum	116	8.785	psbK-psbI	Forward	Rearrangement
7	Epidendroideae	Cymbidieae	Erycina pusilla	116	8.785	psbK-psbI	Forward	Rearrangement
7	Epidendroideae	Cymbidieae	Eulophia zollingeri	116	8.785	psbK-psbI	Forward	Rearrangement
7	Epidendroideae	Cymbidieae	Oncidium sphacelatum	116	8.785	psbK-psbI	Forward	Rearrangement
7	Epidendroideae	Epidendreae	Calypso bulbosa var. occidentalis	116	8.785	psbK-psbI	Forward	Rearrangement
7	Epidendroideae	Epidendreae	Cattleya crispata	116	8.785	psbK-psbI	Forward	Rearrangement
7	Epidendroideae	Epidendreae	Cattleya liliputana	116	8.785	psbK-psbI	Forward	Rearrangement
7	Epidendroideae	Epidendreae	Corallorhiza bulbosa	116	8.785	psbK-psbI	Forward	Rearrangement
7	Epidendroideae	Epidendreae	Corallorhiza macrantha	116	8.785	psbK-psbI	Forward	Rearrangement
7	Epidendroideae	Epidendreae	Corallorhiza maculata var. maculata 1	116	8.785	psbK-psbI	Forward	Rearrangement
7	Epidendroideae	Epidendreae	Corallorhiza maculata var. maculata 2	116	8.785	psbK-psbI	Forward	Rearrangement
7	Epidendroideae	Epidendreae	Corallorhiza maculata var. mexicana	116	8.785	psbK-psbI	Forward	Rearrangement
7	Epidendroideae	Epidendreae	Corallorhiza maculata var. occidentalis	116	8.785	psbK-psbI	Forward	Rearrangement
7	Epidendroideae	Epidendreae	Corallorhiza mertensiana	116	8.785	psbK-psbI	Forward	Rearrangement
7	Epidendroideae	Epidendreae	Corallorhiza odontorhiza	116	8.785	psbK-psbI	Forward	Rearrangement
7	Epidendroideae	Epidendreae	Corallorhiza striata var. vreelandii	116	8.785	psbK-psbI	Forward	Rearrangement
7	Epidendroideae	Epidendreae	Corallorhiza trifida	116	8.785	psbK-psbI	Forward	Rearrangement
7	Epidendroideae	Epidendreae	Corallorhiza wisteriana	116	8.785	psbK-psbI	Forward	Rearrangement
7	Epidendroideae	Epidendreae	Cremastra appendiculata	116	8.785	psbK-psbI	Forward	Rearrangement
7	Epidendroideae	Epidendreae	Cremastra unguiculata	116	8.785	psbK-psbI	Forward	Rearrangement
7	Epidendroideae	Epidendreae	Hexalectris warnockii	116	8.785	psbK-psbI	Forward	Rearrangement
7	Epidendroideae	Epidendreae	Masdevallia coccinea	116	8.785	psbK-psbI	Forward	Rearrangement
7	Epidendroideae	Epidendreae	Masdevallia picturata	116	8.785	psbK-psbI	Forward	Rearrangement
7	Epidendroideae	Epidendreae	Oreorchis patens	116	8.785	psbK-psbI	Forward	Rearrangement
7	Epidendroideae	Malaxideae	Bulbophyllum inconspicuum	116	8.785	psbK-psbI	Forward	Rearrangement
7	Epidendroideae	Malaxideae	Dendrobium moniliforme 1	116	8.785	psbK-psbI	Forward	Rearrangement
7	Epidendroideae	Malaxideae	Dendrobium moniliforme 2	116	8.785	psbK-psbI	Forward	Rearrangement
7	Epidendroideae	Malaxideae	Dendrobium moniliformeR	116	8.785	psbK-psbI	Forward	Rearrangement
7	Epidendroideae	Malaxideae	Dendrobium moniliformeS	116	8.785	psbK-psbI	Forward	Rearrangement
7	Epidendroideae	Malaxideae	Dendrobium nobile	116	8.785	psbK-psbI	Forward	Rearrangement
7	Epidendroideae	Malaxideae	Dendrobium officinale	116	8.785	psbK-psbI	Forward	Rearrangement
7	Epidendroideae	Malaxideae	Liparis auriculata	116	8.785	psbK-psbI	Forward	Rearrangement
7	Epidendroideae	Malaxideae	Liparis loeselii	116	8.785	psbK-psbI	Forward	Rearrangement
7	Epidendroideae	Malaxideae	Liparis makinoana	116	8.785	psbK-psbI	Forward	Rearrangement
7	Epidendroideae	Malaxideae	Oberonia japonica	116	8.785	psbK-psbI	Forward	Rearrangement
7	Epidendroideae	Neottieae	Aphyllorchis montana	116	8.785	psbK-psbI	Forward	Rearrangement
7	Epidendroideae	Neottieae	Cephalanthera humilis	116	8.785	psbK-psbI	Forward	Rearrangement
7	Epidendroideae	Neottieae	Cephalanthera longifolia	116	8.785	psbK-psbI	Forward	Rearrangement
7	Epidendroideae	Neottieae	Epipactis mairei	116	8.785	psbK-psbI	Forward	Rearrangement
7	Epidendroideae	Neottieae	Epipactis thunbergii	116	8.785	psbK-psbI	Forward	Rearrangement
7	Epidendroideae	Neottieae	Epipactis veratrifolia	116	8.785	psbK-psbI	Forward	Rearrangement
7	Epidendroideae	Neottieae	Limodorum abortivum	116	8.785	psbK-psbI	Forward	Rearrangement
7	Epidendroideae	Neottieae	Neottia acuminata	116	8.785	psbK-psbI	Reverse	Rearrangement
7	Epidendroideae	Neottieae	Neottia camtschatea	116	8.785	psbK-psbI	Forward	Rearrangement
7	Epidendroideae	Neottieae	Neottia fugongensis	116	8.785	psbK-psbI	Forward	Rearrangement
7	Epidendroideae	Neottieae	Neottia listeroides	116	8.785	psbK-psbI	Forward	Rearrangement
7	Epidendroideae	Neottieae	Neottia nidus-avis	116	8.785	psbK-psbI	Forward	Rearrangement
7	Epidendroideae	Neottieae	Neottia ovata	116	8.785	psbK-psbI	Forward	Rearrangement
7	Epidendroideae	Neottieae	Neottia pinetorum	116	8.785	psbK-psbI	Forward	Rearrangement
7	Epidendroideae	Neottieae	Palmorchis pabstii	116	8.785	psbK-psbI	Forward	Rearrangement
7	Epidendroideae	Sobralieae	Elleanthus sodiroi	116	8.785	psbK-psbI	Forward	Rearrangement
7	Epidendroideae	Sobralieae	Sobralia aff. bouchei HTK-2015	116	8.785	psbK-psbI	Forward	Rearrangement
7	Epidendroideae	Sobralieae	Sobralia callosa	116	8.785	psbK-psbI	Forward	Rearrangement
7	Epidendroideae	Vandeae	Gastrochilus fuscopunctatus	116	8.785	psbK-psbI	Forward	Rearrangement
7	Epidendroideae	Vandeae	Gastrochilus japonicus	116	8.785	psbK-psbI	Forward	Rearrangement
7	Epidendroideae	Vandeae	Holcoglossum amesianum	116	8.785	psbK-psbI	Forward	Rearrangement
7	Epidendroideae	Vandeae	Holcoglossum flavescens	116	8.785	psbK-psbI	Forward	Rearrangement
7	Epidendroideae	Vandeae	Holcoglossum lingulatum	116	8.785	psbK-psbI	Forward	Rearrangement
7	Epidendroideae	Vandeae	Neofinetia falcata	116	8.785	psbK-psbI	Forward	Rearrangement
7	Epidendroideae	Vandeae	Neofinetia falcataC	116	8.785	psbK-psbI	Forward	Rearrangement
7	Epidendroideae	Vandeae	Neofinetia richardsiana	116	8.785	psbK-psbI	Forward	Rearrangement
7	Epidendroideae	Vandeae	Pelatantheria scolopendrifolia	116	8.785	psbK-psbI	Forward	Rearrangement
7	Epidendroideae	Vandeae	Pendulorchis himalaica	116	8.785	psbK-psbI	Forward	Rearrangement
7	Epidendroideae	Vandeae	Phalaenopsis aphrodite subsp. formosana	116	8.785	psbK-psbI	Forward	Rearrangement
7	Epidendroideae	Vandeae	Phalaenopsis equestris	116	8.785	psbK-psbI	Forward	Rearrangement
7	Epidendroideae	Vandeae	Phalaenopsis 'Tiny Star'	116	8.785	psbK-psbI	Forward	Rearrangement
7	Epidendroideae	Vandeae	Sedirea japonica	116	8.785	psbK-psbI	Forward	Rearrangement
7	Epidendroideae	Vandeae	Thrixspermum japonicum	116	8.785	psbK-psbI	Forward	Rearrangement
7	Epidendroideae	Vandeae	Vanda brunnea	116	8.785	psbK-psbI	Forward	Rearrangement
7	Orchidoideae	Cranichideae	Anoectochilus emeiensis	116	8.785	psbK-psbI	Forward	Rearrangement
7	Orchidoideae	Cranichideae	Goodyera fumata	116	8.785	psbK-psbI	Forward	Rearrangement
7	Orchidoideae	Cranichideae	Goodyera procera	116	8.785	psbK-psbI	Forward	Rearrangement
7	Orchidoideae	Cranichideae	Goodyera rosulacea	116	8.785	psbK-psbI	Forward	Rearrangement
7	Orchidoideae	Cranichideae	Goodyera schlechtendaliana	116	8.785	psbK-psbI	Forward	Rearrangement
7	Orchidoideae	Cranichideae	Goodyera velutina	116	8.785	psbK-psbI	Forward	Rearrangement
7	Orchidoideae	Cranichideae	Hetaeria shikokiana	116	8.785	psbK-psbI	Forward	Rearrangement
7	Orchidoideae	Cranichideae	Kuhlhasseltia nakaiana	116	8.785	psbK-psbI	Forward	Rearrangement
7	Orchidoideae	Cranichideae	Ludisia discolor	116	8.785	psbK-psbI	Forward	Rearrangement
7	Orchidoideae	Orchideae	Amitostigma gracile	116	8.785	psbK-psbI	Forward	Rearrangement
7	Orchidoideae	Orchideae	Dactylorhiza viridis var. coreana	116	8.785	psbK-psbI	Forward	Rearrangement
7	Orchidoideae	Orchideae	Galearis cyclochila	116	8.785	psbK-psbI	Forward	Rearrangement
7	Orchidoideae	Orchideae	Gymnadenia conopsea	116	8.785	psbK-psbI	Forward	Rearrangement
7	Orchidoideae	Orchideae	Habenaria chejuensis	116	8.785	psbK-psbI	Forward	Rearrangement
7	Orchidoideae	Orchideae	Habenaria flagellifera	116	8.785	psbK-psbI	Forward	Rearrangement
7	Orchidoideae	Orchideae	Habenaria pantlingiana	116	8.785	psbK-psbI	Forward	Rearrangement
7	Orchidoideae	Orchideae	Habenaria radiata	116	8.785	psbK-psbI	Forward	Rearrangement
7	Orchidoideae	Orchideae	Ophrys fusca subsp. iricolor	116	8.785	psbK-psbI	Forward	Rearrangement
7	Orchidoideae	Orchideae	Ophrys sphegodes	116	8.785	psbK-psbI	Forward	Rearrangement
7	Orchidoideae	Orchideae	Platanthera japonica	116	8.785	psbK-psbI	Forward	Rearrangement
7	Orchidoideae	Orchideae	Platanthera mandarinorum	116	8.785	psbK-psbI	Forward	Rearrangement
7	Vanilloideae	Pogonieae	Pogonia japonica	116	8.785	psbK-psbI	Forward	Rearrangement
7	Vanilloideae	Pogonieae	Pogonia minor	116	8.785	psbK-psbI	Forward	Rearrangement
7	Vanilloideae	Vanilleae	Vanilla aphylla	116	8.785	psbK-psbI	Forward	Rearrangement
7	Vanilloideae	Vanilleae	Vanilla madagascariensis	116	8.785	psbK-psbI	Forward	Rearrangement
7	Vanilloideae	Vanilleae	Vanilla planifolia 1	116	8.785	psbK-psbI	Forward	Rearrangement
7	Vanilloideae	Vanilleae	Vanilla planifolia 2	116	8.785	psbK-psbI	Forward	Rearrangement
7	Vanilloideae	Vanilleae	Vanilla pompona	116	8.785	psbK-psbI	Forward	Rearrangement
8	Apostasioideae	Apostasioideae	Apostasia odorata	116	22.416	trnG-UCC-rpoC2	Reverse	Rearrangement
8	Apostasioideae	Apostasioideae	Apostasia wallichii	116	22.416	trnG-UCC-rpoC2	Reverse	Rearrangement
8	Apostasioideae	Apostasioideae	Neuwiedia zollingeri var. singapureana	116	22.416	trnG-UCC-rpoC2	Reverse	Rearrangement
8	Cypripedioideae	Cypripedioideae	Cypripedium formosanum	116	22.416	trnG-UCC-rpoC2	Reverse	Rearrangement
8	Cypripedioideae	Cypripedioideae	Cypripedium japonicum	116	22.416	trnG-UCC-rpoC2	Forward	Rearrangement
8	Cypripedioideae	Cypripedioideae	Paphiopedilum armeniacum	116	22.416	trnG-UCC-rpoC2	Forward	Rearrangement
8	Cypripedioideae	Cypripedioideae	Paphiopedilum dianthum	116	22.416	trnG-UCC-rpoC2	Forward	Rearrangement
8	Cypripedioideae	Cypripedioideae	Paphiopedilum niveum	116	22.416	trnG-UCC-rpoC2	Forward	Rearrangement
8	Cypripedioideae	Cypripedioideae	Phragmipedium longifolium	116	22.416	trnG-UCC-rpoC2	Reverse	Rearrangement
8	Epidendroideae	Arethuseae	Bletilla ochracea	116	22.416	trnG-UCC-rpoC2	Reverse	Rearrangement
8	Epidendroideae	Arethuseae	Bletilla striata	116	22.416	trnG-UCC-rpoC2	Reverse	Rearrangement
8	Epidendroideae	Arethuseae	Pleione bulbocodioides	116	22.416	trnG-UCC-rpoC2	Reverse	Rearrangement
8	Epidendroideae	Collabieae	Calanthe aristulifera	116	22.416	trnG-UCC-rpoC2	Reverse	Rearrangement
8	Epidendroideae	Collabieae	Calanthe bicolor	116	22.416	trnG-UCC-rpoC2	Reverse	Rearrangement
8	Epidendroideae	Collabieae	Calanthe davidii	116	22.416	trnG-UCC-rpoC2	Reverse	Rearrangement
8	Epidendroideae	Collabieae	Calanthe triplicata	116	22.416	trnG-UCC-rpoC2	Reverse	Rearrangement
8	Epidendroideae	Cymbidieae	Cymbidium goeringii	116	22.416	trnG-UCC-rpoC2	Reverse	Rearrangement
8	Epidendroideae	Cymbidieae	Cymbidium lancifolium	116	22.416	trnG-UCC-rpoC2	Reverse	Rearrangement
8	Epidendroideae	Cymbidieae	Cymbidium macrorhizon	116	22.416	trnG-UCC-rpoC2	Reverse	Rearrangement
8	Epidendroideae	Cymbidieae	Dipodium roseum	116	22.416	trnG-UCC-rpoC2	Reverse	Rearrangement
8	Epidendroideae	Cymbidieae	Erycina pusilla	116	22.416	trnG-UCC-rpoC2	Reverse	Rearrangement
8	Epidendroideae	Cymbidieae	Eulophia zollingeri	116	22.416	trnG-UCC-rpoC2	Reverse	Rearrangement
8	Epidendroideae	Cymbidieae	Oncidium sphacelatum	116	22.416	trnG-UCC-rpoC2	Reverse	Rearrangement
8	Epidendroideae	Epidendreae	Calypso bulbosa var. occidentalis	116	22.416	trnG-UCC-rpoC2	Reverse	Rearrangement
8	Epidendroideae	Epidendreae	Cattleya crispata	116	22.416	trnG-UCC-rpoC2	Reverse	Rearrangement
8	Epidendroideae	Epidendreae	Cattleya liliputana	116	22.416	trnG-UCC-rpoC2	Reverse	Rearrangement
8	Epidendroideae	Epidendreae	Corallorhiza bulbosa	116	22.416	trnG-UCC-rpoC2	Reverse	Rearrangement
8	Epidendroideae	Epidendreae	Corallorhiza macrantha	116	22.416	trnG-UCC-rpoC2	Reverse	Rearrangement
8	Epidendroideae	Epidendreae	Corallorhiza maculata var. maculata 1	116	22.416	trnG-UCC-rpoC2	Reverse	Rearrangement
8	Epidendroideae	Epidendreae	Corallorhiza maculata var. maculata 2	116	22.416	trnG-UCC-rpoC2	Reverse	Rearrangement
8	Epidendroideae	Epidendreae	Corallorhiza maculata var. mexicana	116	22.416	trnG-UCC-rpoC2	Reverse	Rearrangement
8	Epidendroideae	Epidendreae	Corallorhiza maculata var. occidentalis	116	22.416	trnG-UCC-rpoC2	Reverse	Rearrangement
8	Epidendroideae	Epidendreae	Corallorhiza mertensiana	116	22.416	trnG-UCC-rpoC2	Reverse	Rearrangement
8	Epidendroideae	Epidendreae	Corallorhiza odontorhiza	116	22.416	trnG-UCC-rpoC2	Reverse	Rearrangement
8	Epidendroideae	Epidendreae	Corallorhiza striata var. vreelandii	116	22.416	trnG-UCC-rpoC2	Reverse	Rearrangement
8	Epidendroideae	Epidendreae	Corallorhiza trifida	116	22.416	trnG-UCC-rpoC2	Reverse	Rearrangement
8	Epidendroideae	Epidendreae	Corallorhiza wisteriana	116	22.416	trnG-UCC-rpoC2	Reverse	Rearrangement
8	Epidendroideae	Epidendreae	Cremastra appendiculata	116	22.416	trnG-UCC-rpoC2	Reverse	Rearrangement
8	Epidendroideae	Epidendreae	Cremastra unguiculata	116	22.416	trnG-UCC-rpoC2	Reverse	Rearrangement
8	Epidendroideae	Epidendreae	Hexalectris warnockii	116	22.416	trnG-UCC-rpoC2	Reverse	Rearrangement
8	Epidendroideae	Epidendreae	Masdevallia coccinea	116	22.416	trnG-UCC-rpoC2	Reverse	Rearrangement
8	Epidendroideae	Epidendreae	Masdevallia picturata	116	22.416	trnG-UCC-rpoC2	Reverse	Rearrangement
8	Epidendroideae	Epidendreae	Oreorchis patens	116	22.416	trnG-UCC-rpoC2	Reverse	Rearrangement
8	Epidendroideae	Malaxideae	Bulbophyllum inconspicuum	116	22.416	trnG-UCC-rpoC2	Reverse	Rearrangement
8	Epidendroideae	Malaxideae	Dendrobium moniliforme 1	116	22.416	trnG-UCC-rpoC2	Reverse	Rearrangement
8	Epidendroideae	Malaxideae	Dendrobium moniliforme 2	116	22.416	trnG-UCC-rpoC2	Reverse	Rearrangement
8	Epidendroideae	Malaxideae	Dendrobium moniliformeR	116	22.416	trnG-UCC-rpoC2	Reverse	Rearrangement
8	Epidendroideae	Malaxideae	Dendrobium moniliformeS	116	22.416	trnG-UCC-rpoC2	Reverse	Rearrangement
8	Epidendroideae	Malaxideae	Dendrobium nobile	116	22.416	trnG-UCC-rpoC2	Reverse	Rearrangement
8	Epidendroideae	Malaxideae	Dendrobium officinale	116	22.416	trnG-UCC-rpoC2	Reverse	Rearrangement
8	Epidendroideae	Malaxideae	Liparis auriculata	116	22.416	trnG-UCC-rpoC2	Reverse	Rearrangement
8	Epidendroideae	Malaxideae	Liparis loeselii	116	22.416	trnG-UCC-rpoC2	Reverse	Rearrangement
8	Epidendroideae	Malaxideae	Liparis makinoana	116	22.416	trnG-UCC-rpoC2	Reverse	Rearrangement
8	Epidendroideae	Malaxideae	Oberonia japonica	116	22.416	trnG-UCC-rpoC2	Reverse	Rearrangement
8	Epidendroideae	Neottieae	Aphyllorchis montana	116	22.416	trnG-UCC-rpoC2	Reverse	Rearrangement
8	Epidendroideae	Neottieae	Cephalanthera humilis	116	22.416	trnG-UCC-rpoC2	Reverse	Rearrangement
8	Epidendroideae	Neottieae	Cephalanthera longifolia	116	22.416	trnG-UCC-rpoC2	Reverse	Rearrangement
8	Epidendroideae	Neottieae	Epipactis mairei	116	22.416	trnG-UCC-rpoC2	Reverse	Rearrangement
8	Epidendroideae	Neottieae	Epipactis thunbergii	116	22.416	trnG-UCC-rpoC2	Reverse	Rearrangement
8	Epidendroideae	Neottieae	Epipactis veratrifolia	116	22.416	trnG-UCC-rpoC2	Reverse	Rearrangement
8	Epidendroideae	Neottieae	Limodorum abortivum	116	22.416	trnG-UCC-rpoC2	Reverse	Rearrangement
8	Epidendroideae	Neottieae	Neottia acuminata	116	22.416	trnG-UCC-rpoC2	Reverse	Rearrangement
8	Epidendroideae	Neottieae	Neottia camtschatea	116	22.416	trnG-UCC-rpoC2	Reverse	Rearrangement
8	Epidendroideae	Neottieae	Neottia fugongensis	116	22.416	trnG-UCC-rpoC2	Reverse	Rearrangement
8	Epidendroideae	Neottieae	Neottia listeroides	116	22.416	trnG-UCC-rpoC2	Reverse	Rearrangement
8	Epidendroideae	Neottieae	Neottia nidus-avis	116	22.416	trnG-UCC-rpoC2	Forward	Rearrangement
8	Epidendroideae	Neottieae	Neottia ovata	116	22.416	trnG-UCC-rpoC2	Reverse	Rearrangement
8	Epidendroideae	Neottieae	Neottia pinetorum	116	22.416	trnG-UCC-rpoC2	Reverse	Rearrangement
8	Epidendroideae	Neottieae	Palmorchis pabstii	116	22.416	trnG-UCC-rpoC2	Forward	Rearrangement
8	Epidendroideae	Sobralieae	Elleanthus sodiroi	116	22.416	trnG-UCC-rpoC2	Reverse	Rearrangement
8	Epidendroideae	Sobralieae	Sobralia aff. bouchei HTK-2015	116	22.416	trnG-UCC-rpoC2	Reverse	Rearrangement
8	Epidendroideae	Sobralieae	Sobralia callosa	116	22.416	trnG-UCC-rpoC2	Reverse	Rearrangement
8	Epidendroideae	Vandeae	Gastrochilus fuscopunctatus	116	22.416	trnG-UCC-rpoC2	Reverse	Rearrangement
8	Epidendroideae	Vandeae	Gastrochilus japonicus	116	22.416	trnG-UCC-rpoC2	Reverse	Rearrangement
8	Epidendroideae	Vandeae	Holcoglossum amesianum	116	22.416	trnG-UCC-rpoC2	Reverse	Rearrangement
8	Epidendroideae	Vandeae	Holcoglossum flavescens	116	22.416	trnG-UCC-rpoC2	Reverse	Rearrangement
8	Epidendroideae	Vandeae	Holcoglossum lingulatum	116	22.416	trnG-UCC-rpoC2	Reverse	Rearrangement
8	Epidendroideae	Vandeae	Neofinetia falcata	116	22.416	trnG-UCC-rpoC2	Reverse	Rearrangement
8	Epidendroideae	Vandeae	Neofinetia falcataC	116	22.416	trnG-UCC-rpoC2	Reverse	Rearrangement
8	Epidendroideae	Vandeae	Neofinetia richardsiana	116	22.416	trnG-UCC-rpoC2	Reverse	Rearrangement
8	Epidendroideae	Vandeae	Pelatantheria scolopendrifolia	116	22.416	trnG-UCC-rpoC2	Reverse	Rearrangement
8	Epidendroideae	Vandeae	Pendulorchis himalaica	116	22.416	trnG-UCC-rpoC2	Reverse	Rearrangement
8	Epidendroideae	Vandeae	Phalaenopsis aphrodite subsp. formosana	116	22.416	trnG-UCC-rpoC2	Reverse	Rearrangement
8	Epidendroideae	Vandeae	Phalaenopsis equestris	116	22.416	trnG-UCC-rpoC2	Reverse	Rearrangement
8	Epidendroideae	Vandeae	Phalaenopsis 'Tiny Star'	116	22.416	trnG-UCC-rpoC2	Reverse	Rearrangement
8	Epidendroideae	Vandeae	Sedirea japonica	116	22.416	trnG-UCC-rpoC2	Reverse	Rearrangement
8	Epidendroideae	Vandeae	Thrixspermum japonicum	116	22.416	trnG-UCC-rpoC2	Reverse	Rearrangement
8	Epidendroideae	Vandeae	Vanda brunnea	116	22.416	trnG-UCC-rpoC2	Reverse	Rearrangement
8	Orchidoideae	Cranichideae	Anoectochilus emeiensis	116	22.416	trnG-UCC-rpoC2	Reverse	Rearrangement
8	Orchidoideae	Cranichideae	Goodyera fumata	116	22.416	trnG-UCC-rpoC2	Reverse	Rearrangement
8	Orchidoideae	Cranichideae	Goodyera procera	116	22.416	trnG-UCC-rpoC2	Reverse	Rearrangement
8	Orchidoideae	Cranichideae	Goodyera rosulacea	116	22.416	trnG-UCC-rpoC2	Reverse	Rearrangement
8	Orchidoideae	Cranichideae	Goodyera schlechtendaliana	116	22.416	trnG-UCC-rpoC2	Reverse	Rearrangement
8	Orchidoideae	Cranichideae	Goodyera velutina	116	22.416	trnG-UCC-rpoC2	Reverse	Rearrangement
8	Orchidoideae	Cranichideae	Hetaeria shikokiana	116	22.416	trnG-UCC-rpoC2	Reverse	Rearrangement
8	Orchidoideae	Cranichideae	Kuhlhasseltia nakaiana	116	22.416	trnG-UCC-rpoC2	Reverse	Rearrangement
8	Orchidoideae	Cranichideae	Ludisia discolor	116	22.416	trnG-UCC-rpoC2	Reverse	Rearrangement
8	Orchidoideae	Orchideae	Amitostigma gracile	116	22.416	trnG-UCC-rpoC2	Reverse	Rearrangement
8	Orchidoideae	Orchideae	Dactylorhiza viridis var. coreana	116	22.416	trnG-UCC-rpoC2	Reverse	Rearrangement
8	Orchidoideae	Orchideae	Galearis cyclochila	116	22.416	trnG-UCC-rpoC2	Reverse	Rearrangement
8	Orchidoideae	Orchideae	Gymnadenia conopsea	116	22.416	trnG-UCC-rpoC2	Reverse	Rearrangement
8	Orchidoideae	Orchideae	Habenaria chejuensis	116	22.416	trnG-UCC-rpoC2	Reverse	Rearrangement
8	Orchidoideae	Orchideae	Habenaria flagellifera	116	22.416	trnG-UCC-rpoC2	Reverse	Rearrangement
8	Orchidoideae	Orchideae	Habenaria pantlingiana	116	22.416	trnG-UCC-rpoC2	Reverse	Rearrangement
8	Orchidoideae	Orchideae	Habenaria radiata	116	22.416	trnG-UCC-rpoC2	Reverse	Rearrangement
8	Orchidoideae	Orchideae	Ophrys fusca subsp. iricolor	116	22.416	trnG-UCC-rpoC2	Reverse	Rearrangement
8	Orchidoideae	Orchideae	Ophrys sphegodes	116	22.416	trnG-UCC-rpoC2	Reverse	Rearrangement
8	Orchidoideae	Orchideae	Platanthera japonica	116	22.416	trnG-UCC-rpoC2	Reverse	Rearrangement
8	Orchidoideae	Orchideae	Platanthera mandarinorum	116	22.416	trnG-UCC-rpoC2	Reverse	Rearrangement
8	Vanilloideae	Pogonieae	Pogonia japonica	116	22.416	trnG-UCC-rpoC2	Reverse	Rearrangement
8	Vanilloideae	Pogonieae	Pogonia minor	116	22.416	trnG-UCC-rpoC2	Reverse	Rearrangement
8	Vanilloideae	Vanilleae	Vanilla aphylla	116	22.416	trnG-UCC-rpoC2	Reverse	Rearrangement
8	Vanilloideae	Vanilleae	Vanilla madagascariensis	116	22.416	trnG-UCC-rpoC2	Reverse	Rearrangement
8	Vanilloideae	Vanilleae	Vanilla planifolia 1	116	22.416	trnG-UCC-rpoC2	Reverse	Rearrangement
8	Vanilloideae	Vanilleae	Vanilla planifolia 2	116	22.416	trnG-UCC-rpoC2	Reverse	Rearrangement
8	Vanilloideae	Vanilleae	Vanilla pompona	116	22.416	trnG-UCC-rpoC2	Reverse	Rearrangement
9	Apostasioideae	Apostasioideae	Apostasia odorata	52	2.758	trnS-GCU	Reverse	Rearrangement
9	Apostasioideae	Apostasioideae	Apostasia wallichii	52	2.758	trnS-GCU	Reverse	Rearrangement
9	Apostasioideae	Apostasioideae	Neuwiedia zollingeri var. singapureana	52	2.758	trnS-GCU	Forward	Rearrangement
9	Cypripedioideae	Cypripedioideae	Cypripedium formosanum	52	2.758	trnS-GCU	Forward	Rearrangement
9	Cypripedioideae	Cypripedioideae	Cypripedium japonicum	52	2.758	trnS-GCU	Reverse	Rearrangement
9	Cypripedioideae	Cypripedioideae	Paphiopedilum armeniacum	52	2.758	trnS-GCU	Reverse	Rearrangement
9	Cypripedioideae	Cypripedioideae	Paphiopedilum dianthum	52	2.758	trnS-GCU	Reverse	Rearrangement
9	Cypripedioideae	Cypripedioideae	Paphiopedilum niveum	52	2.758	trnS-GCU	Forward	Rearrangement
9	Cypripedioideae	Cypripedioideae	Phragmipedium longifolium	52	2.758	trnS-GCU	Forward	Rearrangement
9	Epidendroideae	Arethuseae	Bletilla ochracea	52	2.758	trnS-GCU	Not applicable	Rearrangement
9	Epidendroideae	Arethuseae	Bletilla striata	52	2.758	trnS-GCU	Not applicable	Rearrangement
9	Epidendroideae	Arethuseae	Pleione bulbocodioides	52	2.758	trnS-GCU	Not applicable	Rearrangement
9	Epidendroideae	Collabieae	Calanthe aristulifera	52	2.758	trnS-GCU	Not applicable	Rearrangement
9	Epidendroideae	Collabieae	Calanthe bicolor	52	2.758	trnS-GCU	Not applicable	Rearrangement
9	Epidendroideae	Collabieae	Calanthe davidii	52	2.758	trnS-GCU	Not applicable	Rearrangement
9	Epidendroideae	Collabieae	Calanthe triplicata	52	2.758	trnS-GCU	Not applicable	Rearrangement
9	Epidendroideae	Cymbidieae	Cymbidium goeringii	52	2.758	trnS-GCU	Not applicable	Rearrangement
9	Epidendroideae	Cymbidieae	Cymbidium lancifolium	52	2.758	trnS-GCU	Not applicable	Rearrangement
9	Epidendroideae	Cymbidieae	Cymbidium macrorhizon	52	2.758	trnS-GCU	Not applicable	Rearrangement
9	Epidendroideae	Cymbidieae	Dipodium roseum	52	2.758	trnS-GCU	Not applicable	Rearrangement
9	Epidendroideae	Cymbidieae	Erycina pusilla	52	2.758	trnS-GCU	Not applicable	Rearrangement
9	Epidendroideae	Cymbidieae	Eulophia zollingeri	52	2.758	trnS-GCU	Not applicable	Rearrangement
9	Epidendroideae	Cymbidieae	Oncidium sphacelatum	52	2.758	trnS-GCU	Not applicable	Rearrangement
9	Epidendroideae	Epidendreae	Calypso bulbosa var. occidentalis	52	2.758	trnS-GCU	Not applicable	Rearrangement
9	Epidendroideae	Epidendreae	Cattleya crispata	52	2.758	trnS-GCU	Not applicable	Rearrangement
9	Epidendroideae	Epidendreae	Cattleya liliputana	52	2.758	trnS-GCU	Not applicable	Rearrangement
9	Epidendroideae	Epidendreae	Corallorhiza bulbosa	52	2.758	trnS-GCU	Not applicable	Rearrangement
9	Epidendroideae	Epidendreae	Corallorhiza macrantha	52	2.758	trnS-GCU	Not applicable	Rearrangement
9	Epidendroideae	Epidendreae	Corallorhiza maculata var. maculata 1	52	2.758	trnS-GCU	Not applicable	Rearrangement
9	Epidendroideae	Epidendreae	Corallorhiza maculata var. maculata 2	52	2.758	trnS-GCU	Not applicable	Rearrangement
9	Epidendroideae	Epidendreae	Corallorhiza maculata var. mexicana	52	2.758	trnS-GCU	Not applicable	Rearrangement
9	Epidendroideae	Epidendreae	Corallorhiza maculata var. occidentalis	52	2.758	trnS-GCU	Not applicable	Rearrangement
9	Epidendroideae	Epidendreae	Corallorhiza mertensiana	52	2.758	trnS-GCU	Not applicable	Rearrangement
9	Epidendroideae	Epidendreae	Corallorhiza odontorhiza	52	2.758	trnS-GCU	Not applicable	Rearrangement
9	Epidendroideae	Epidendreae	Corallorhiza striata var. vreelandii	52	2.758	trnS-GCU	Not applicable	Rearrangement
9	Epidendroideae	Epidendreae	Corallorhiza trifida	52	2.758	trnS-GCU	Not applicable	Rearrangement
9	Epidendroideae	Epidendreae	Corallorhiza wisteriana	52	2.758	trnS-GCU	Not applicable	Rearrangement
9	Epidendroideae	Epidendreae	Cremastra appendiculata	52	2.758	trnS-GCU	Not applicable	Rearrangement
9	Epidendroideae	Epidendreae	Cremastra unguiculata	52	2.758	trnS-GCU	Not applicable	Rearrangement
9	Epidendroideae	Epidendreae	Hexalectris warnockii	52	2.758	trnS-GCU	Not applicable	Rearrangement
9	Epidendroideae	Epidendreae	Masdevallia coccinea	52	2.758	trnS-GCU	Not applicable	Rearrangement
9	Epidendroideae	Epidendreae	Masdevallia picturata	52	2.758	trnS-GCU	Not applicable	Rearrangement
9	Epidendroideae	Epidendreae	Oreorchis patens	52	2.758	trnS-GCU	Not applicable	Rearrangement
9	Epidendroideae	Malaxideae	Bulbophyllum inconspicuum	52	2.758	trnS-GCU	Not applicable	Rearrangement
9	Epidendroideae	Malaxideae	Dendrobium moniliforme 1	52	2.758	trnS-GCU	Not applicable	Rearrangement
9	Epidendroideae	Malaxideae	Dendrobium moniliforme 2	52	2.758	trnS-GCU	Not applicable	Rearrangement
9	Epidendroideae	Malaxideae	Dendrobium moniliformeR	52	2.758	trnS-GCU	Not applicable	Rearrangement
9	Epidendroideae	Malaxideae	Dendrobium moniliformeS	52	2.758	trnS-GCU	Not applicable	Rearrangement
9	Epidendroideae	Malaxideae	Dendrobium nobile	52	2.758	trnS-GCU	Not applicable	Rearrangement
9	Epidendroideae	Malaxideae	Dendrobium officinale	52	2.758	trnS-GCU	Not applicable	Rearrangement
9	Epidendroideae	Malaxideae	Liparis auriculata	52	2.758	trnS-GCU	Not applicable	Rearrangement
9	Epidendroideae	Malaxideae	Liparis loeselii	52	2.758	trnS-GCU	Not applicable	Rearrangement
9	Epidendroideae	Malaxideae	Liparis makinoana	52	2.758	trnS-GCU	Not applicable	Rearrangement
9	Epidendroideae	Malaxideae	Oberonia japonica	52	2.758	trnS-GCU	Not applicable	Rearrangement
9	Epidendroideae	Neottieae	Aphyllorchis montana	52	2.758	trnS-GCU	Not applicable	Rearrangement
9	Epidendroideae	Neottieae	Cephalanthera humilis	52	2.758	trnS-GCU	Forward	Rearrangement
9	Epidendroideae	Neottieae	Cephalanthera longifolia	52	2.758	trnS-GCU	Forward	Rearrangement
9	Epidendroideae	Neottieae	Epipactis mairei	52	2.758	trnS-GCU	Forward	Rearrangement
9	Epidendroideae	Neottieae	Epipactis thunbergii	52	2.758	trnS-GCU	Forward	Rearrangement
9	Epidendroideae	Neottieae	Epipactis veratrifolia	52	2.758	trnS-GCU	Forward	Rearrangement
9	Epidendroideae	Neottieae	Limodorum abortivum	52	2.758	trnS-GCU	Forward	Rearrangement
9	Epidendroideae	Neottieae	Neottia acuminata	52	2.758	trnS-GCU	Not applicable	Rearrangement
9	Epidendroideae	Neottieae	Neottia camtschatea	52	2.758	trnS-GCU	Forward	Rearrangement
9	Epidendroideae	Neottieae	Neottia fugongensis	52	2.758	trnS-GCU	Forward	Rearrangement
9	Epidendroideae	Neottieae	Neottia listeroides	52	2.758	trnS-GCU	Forward	Rearrangement
9	Epidendroideae	Neottieae	Neottia nidus-avis	52	2.758	trnS-GCU	Not applicable	Rearrangement
9	Epidendroideae	Neottieae	Neottia ovata	52	2.758	trnS-GCU	Forward	Rearrangement
9	Epidendroideae	Neottieae	Neottia pinetorum	52	2.758	trnS-GCU	Forward	Rearrangement
9	Epidendroideae	Neottieae	Palmorchis pabstii	52	2.758	trnS-GCU	Forward	Rearrangement
9	Epidendroideae	Sobralieae	Elleanthus sodiroi	52	2.758	trnS-GCU	Forward	Rearrangement
9	Epidendroideae	Sobralieae	Sobralia aff. bouchei HTK-2015	52	2.758	trnS-GCU	Forward	Rearrangement
9	Epidendroideae	Sobralieae	Sobralia callosa	52	2.758	trnS-GCU	Forward	Rearrangement
9	Epidendroideae	Vandeae	Gastrochilus fuscopunctatus	52	2.758	trnS-GCU	Not applicable	Rearrangement
9	Epidendroideae	Vandeae	Gastrochilus japonicus	52	2.758	trnS-GCU	Not applicable	Rearrangement
9	Epidendroideae	Vandeae	Holcoglossum amesianum	52	2.758	trnS-GCU	Not applicable	Rearrangement
9	Epidendroideae	Vandeae	Holcoglossum flavescens	52	2.758	trnS-GCU	Not applicable	Rearrangement
9	Epidendroideae	Vandeae	Holcoglossum lingulatum	52	2.758	trnS-GCU	Not applicable	Rearrangement
9	Epidendroideae	Vandeae	Neofinetia falcata	52	2.758	trnS-GCU	Not applicable	Rearrangement
9	Epidendroideae	Vandeae	Neofinetia falcataC	52	2.758	trnS-GCU	Not applicable	Rearrangement
9	Epidendroideae	Vandeae	Neofinetia richardsiana	52	2.758	trnS-GCU	Not applicable	Rearrangement
9	Epidendroideae	Vandeae	Pelatantheria scolopendrifolia	52	2.758	trnS-GCU	Not applicable	Rearrangement
9	Epidendroideae	Vandeae	Pendulorchis himalaica	52	2.758	trnS-GCU	Not applicable	Rearrangement
9	Epidendroideae	Vandeae	Phalaenopsis aphrodite subsp. formosana	52	2.758	trnS-GCU	Not applicable	Rearrangement
9	Epidendroideae	Vandeae	Phalaenopsis equestris	52	2.758	trnS-GCU	Not applicable	Rearrangement
9	Epidendroideae	Vandeae	Phalaenopsis 'Tiny Star'	52	2.758	trnS-GCU	Not applicable	Rearrangement
9	Epidendroideae	Vandeae	Sedirea japonica	52	2.758	trnS-GCU	Not applicable	Rearrangement
9	Epidendroideae	Vandeae	Thrixspermum japonicum	52	2.758	trnS-GCU	Not applicable	Rearrangement
9	Epidendroideae	Vandeae	Vanda brunnea	52	2.758	trnS-GCU	Not applicable	Rearrangement
9	Orchidoideae	Cranichideae	Anoectochilus emeiensis	52	2.758	trnS-GCU	Forward	Rearrangement
9	Orchidoideae	Cranichideae	Goodyera fumata	52	2.758	trnS-GCU	Forward	Rearrangement
9	Orchidoideae	Cranichideae	Goodyera procera	52	2.758	trnS-GCU	Forward	Rearrangement
9	Orchidoideae	Cranichideae	Goodyera rosulacea	52	2.758	trnS-GCU	Forward	Rearrangement
9	Orchidoideae	Cranichideae	Goodyera schlechtendaliana	52	2.758	trnS-GCU	Forward	Rearrangement
9	Orchidoideae	Cranichideae	Goodyera velutina	52	2.758	trnS-GCU	Forward	Rearrangement
9	Orchidoideae	Cranichideae	Hetaeria shikokiana	52	2.758	trnS-GCU	Forward	Rearrangement
9	Orchidoideae	Cranichideae	Kuhlhasseltia nakaiana	52	2.758	trnS-GCU	Forward	Rearrangement
9	Orchidoideae	Cranichideae	Ludisia discolor	52	2.758	trnS-GCU	Forward	Rearrangement
9	Orchidoideae	Orchideae	Amitostigma gracile	52	2.758	trnS-GCU	Forward	Rearrangement
9	Orchidoideae	Orchideae	Dactylorhiza viridis var. coreana	52	2.758	trnS-GCU	Forward	Rearrangement
9	Orchidoideae	Orchideae	Galearis cyclochila	52	2.758	trnS-GCU	Forward	Rearrangement
9	Orchidoideae	Orchideae	Gymnadenia conopsea	52	2.758	trnS-GCU	Forward	Rearrangement
9	Orchidoideae	Orchideae	Habenaria chejuensis	52	2.758	trnS-GCU	Forward	Rearrangement
9	Orchidoideae	Orchideae	Habenaria flagellifera	52	2.758	trnS-GCU	Forward	Rearrangement
9	Orchidoideae	Orchideae	Habenaria pantlingiana	52	2.758	trnS-GCU	Forward	Rearrangement
9	Orchidoideae	Orchideae	Habenaria radiata	52	2.758	trnS-GCU	Forward	Rearrangement
9	Orchidoideae	Orchideae	Ophrys fusca subsp. iricolor	52	2.758	trnS-GCU	Forward	Rearrangement
9	Orchidoideae	Orchideae	Ophrys sphegodes	52	2.758	trnS-GCU	Forward	Rearrangement
9	Orchidoideae	Orchideae	Platanthera japonica	52	2.758	trnS-GCU	Forward	Rearrangement
9	Orchidoideae	Orchideae	Platanthera mandarinorum	52	2.758	trnS-GCU	Forward	Rearrangement
9	Vanilloideae	Pogonieae	Pogonia japonica	52	2.758	trnS-GCU	Reverse	Rearrangement
9	Vanilloideae	Pogonieae	Pogonia minor	52	2.758	trnS-GCU	Reverse	Rearrangement
9	Vanilloideae	Vanilleae	Vanilla aphylla	52	2.758	trnS-GCU	Forward	Rearrangement
9	Vanilloideae	Vanilleae	Vanilla madagascariensis	52	2.758	trnS-GCU	Forward	Rearrangement
9	Vanilloideae	Vanilleae	Vanilla planifolia 1	52	2.758	trnS-GCU	Forward	Rearrangement
9	Vanilloideae	Vanilleae	Vanilla planifolia 2	52	2.758	trnS-GCU	Forward	Rearrangement
9	Vanilloideae	Vanilleae	Vanilla pompona	52	2.758	trnS-GCU	Forward	Rearrangement
10	Apostasioideae	Apostasioideae	Apostasia odorata	116	29.448	rpoC2-rpoC1-rpoB	Reverse	Rearrangement
10	Apostasioideae	Apostasioideae	Apostasia wallichii	116	29.448	rpoC2-rpoC1-rpoB	Reverse	Rearrangement
10	Apostasioideae	Apostasioideae	Neuwiedia zollingeri var. singapureana	116	29.448	rpoC2-rpoC1-rpoB	Forward	Rearrangement
10	Cypripedioideae	Cypripedioideae	Cypripedium formosanum	116	29.448	rpoC2-rpoC1-rpoB	Reverse	Rearrangement
10	Cypripedioideae	Cypripedioideae	Cypripedium japonicum	116	29.448	rpoC2-rpoC1-rpoB	Forward	Rearrangement
10	Cypripedioideae	Cypripedioideae	Paphiopedilum armeniacum	116	29.448	rpoC2-rpoC1-rpoB	Forward	Rearrangement
10	Cypripedioideae	Cypripedioideae	Paphiopedilum dianthum	116	29.448	rpoC2-rpoC1-rpoB	Forward	Rearrangement
10	Cypripedioideae	Cypripedioideae	Paphiopedilum niveum	116	29.448	rpoC2-rpoC1-rpoB	Forward	Rearrangement
10	Cypripedioideae	Cypripedioideae	Phragmipedium longifolium	116	29.448	rpoC2-rpoC1-rpoB	Forward	Rearrangement
10	Epidendroideae	Arethuseae	Bletilla ochracea	116	29.448	rpoC2-rpoC1-rpoB	Forward	Rearrangement
10	Epidendroideae	Arethuseae	Bletilla striata	116	29.448	rpoC2-rpoC1-rpoB	Forward	Rearrangement
10	Epidendroideae	Arethuseae	Pleione bulbocodioides	116	29.448	rpoC2-rpoC1-rpoB	Forward	Rearrangement
10	Epidendroideae	Collabieae	Calanthe aristulifera	116	29.448	rpoC2-rpoC1-rpoB	Forward	Rearrangement
10	Epidendroideae	Collabieae	Calanthe bicolor	116	29.448	rpoC2-rpoC1-rpoB	Forward	Rearrangement
10	Epidendroideae	Collabieae	Calanthe davidii	116	29.448	rpoC2-rpoC1-rpoB	Forward	Rearrangement
10	Epidendroideae	Collabieae	Calanthe triplicata	116	29.448	rpoC2-rpoC1-rpoB	Forward	Rearrangement
10	Epidendroideae	Cymbidieae	Cymbidium goeringii	116	29.448	rpoC2-rpoC1-rpoB	Forward	Rearrangement
10	Epidendroideae	Cymbidieae	Cymbidium lancifolium	116	29.448	rpoC2-rpoC1-rpoB	Forward	Rearrangement
10	Epidendroideae	Cymbidieae	Cymbidium macrorhizon	116	29.448	rpoC2-rpoC1-rpoB	Forward	Rearrangement
10	Epidendroideae	Cymbidieae	Dipodium roseum	116	29.448	rpoC2-rpoC1-rpoB	Forward	Rearrangement
10	Epidendroideae	Cymbidieae	Erycina pusilla	116	29.448	rpoC2-rpoC1-rpoB	Forward	Rearrangement
10	Epidendroideae	Cymbidieae	Eulophia zollingeri	116	29.448	rpoC2-rpoC1-rpoB	Forward	Rearrangement
10	Epidendroideae	Cymbidieae	Oncidium sphacelatum	116	29.448	rpoC2-rpoC1-rpoB	Forward	Rearrangement
10	Epidendroideae	Epidendreae	Calypso bulbosa var. occidentalis	116	29.448	rpoC2-rpoC1-rpoB	Forward	Rearrangement
10	Epidendroideae	Epidendreae	Cattleya crispata	116	29.448	rpoC2-rpoC1-rpoB	Forward	Rearrangement
10	Epidendroideae	Epidendreae	Cattleya liliputana	116	29.448	rpoC2-rpoC1-rpoB	Forward	Rearrangement
10	Epidendroideae	Epidendreae	Corallorhiza bulbosa	116	29.448	rpoC2-rpoC1-rpoB	Forward	Rearrangement
10	Epidendroideae	Epidendreae	Corallorhiza macrantha	116	29.448	rpoC2-rpoC1-rpoB	Forward	Rearrangement
10	Epidendroideae	Epidendreae	Corallorhiza maculata var. maculata 1	116	29.448	rpoC2-rpoC1-rpoB	Forward	Rearrangement
10	Epidendroideae	Epidendreae	Corallorhiza maculata var. maculata 2	116	29.448	rpoC2-rpoC1-rpoB	Forward	Rearrangement
10	Epidendroideae	Epidendreae	Corallorhiza maculata var. mexicana	116	29.448	rpoC2-rpoC1-rpoB	Forward	Rearrangement
10	Epidendroideae	Epidendreae	Corallorhiza maculata var. occidentalis	116	29.448	rpoC2-rpoC1-rpoB	Forward	Rearrangement
10	Epidendroideae	Epidendreae	Corallorhiza mertensiana	116	29.448	rpoC2-rpoC1-rpoB	Forward	Rearrangement
10	Epidendroideae	Epidendreae	Corallorhiza odontorhiza	116	29.448	rpoC2-rpoC1-rpoB	Forward	Rearrangement
10	Epidendroideae	Epidendreae	Corallorhiza striata var. vreelandii	116	29.448	rpoC2-rpoC1-rpoB	Forward	Rearrangement
10	Epidendroideae	Epidendreae	Corallorhiza trifida	116	29.448	rpoC2-rpoC1-rpoB	Forward	Rearrangement
10	Epidendroideae	Epidendreae	Corallorhiza wisteriana	116	29.448	rpoC2-rpoC1-rpoB	Forward	Rearrangement
10	Epidendroideae	Epidendreae	Cremastra appendiculata	116	29.448	rpoC2-rpoC1-rpoB	Forward	Rearrangement
10	Epidendroideae	Epidendreae	Cremastra unguiculata	116	29.448	rpoC2-rpoC1-rpoB	Forward	Rearrangement
10	Epidendroideae	Epidendreae	Hexalectris warnockii	116	29.448	rpoC2-rpoC1-rpoB	Reverse	Rearrangement
10	Epidendroideae	Epidendreae	Masdevallia coccinea	116	29.448	rpoC2-rpoC1-rpoB	Forward	Rearrangement
10	Epidendroideae	Epidendreae	Masdevallia picturata	116	29.448	rpoC2-rpoC1-rpoB	Forward	Rearrangement
10	Epidendroideae	Epidendreae	Oreorchis patens	116	29.448	rpoC2-rpoC1-rpoB	Forward	Rearrangement
10	Epidendroideae	Malaxideae	Bulbophyllum inconspicuum	116	29.448	rpoC2-rpoC1-rpoB	Forward	Rearrangement
10	Epidendroideae	Malaxideae	Dendrobium moniliforme 1	116	29.448	rpoC2-rpoC1-rpoB	Forward	Rearrangement
10	Epidendroideae	Malaxideae	Dendrobium moniliforme 2	116	29.448	rpoC2-rpoC1-rpoB	Forward	Rearrangement
10	Epidendroideae	Malaxideae	Dendrobium moniliformeR	116	29.448	rpoC2-rpoC1-rpoB	Forward	Rearrangement
10	Epidendroideae	Malaxideae	Dendrobium moniliformeS	116	29.448	rpoC2-rpoC1-rpoB	Forward	Rearrangement
10	Epidendroideae	Malaxideae	Dendrobium nobile	116	29.448	rpoC2-rpoC1-rpoB	Forward	Rearrangement
10	Epidendroideae	Malaxideae	Dendrobium officinale	116	29.448	rpoC2-rpoC1-rpoB	Forward	Rearrangement
10	Epidendroideae	Malaxideae	Liparis auriculata	116	29.448	rpoC2-rpoC1-rpoB	Forward	Rearrangement
10	Epidendroideae	Malaxideae	Liparis loeselii	116	29.448	rpoC2-rpoC1-rpoB	Forward	Rearrangement
10	Epidendroideae	Malaxideae	Liparis makinoana	116	29.448	rpoC2-rpoC1-rpoB	Forward	Rearrangement
10	Epidendroideae	Malaxideae	Oberonia japonica	116	29.448	rpoC2-rpoC1-rpoB	Forward	Rearrangement
10	Epidendroideae	Neottieae	Aphyllorchis montana	116	29.448	rpoC2-rpoC1-rpoB	Forward	Rearrangement
10	Epidendroideae	Neottieae	Cephalanthera humilis	116	29.448	rpoC2-rpoC1-rpoB	Forward	Rearrangement
10	Epidendroideae	Neottieae	Cephalanthera longifolia	116	29.448	rpoC2-rpoC1-rpoB	Forward	Rearrangement
10	Epidendroideae	Neottieae	Epipactis mairei	116	29.448	rpoC2-rpoC1-rpoB	Forward	Rearrangement
10	Epidendroideae	Neottieae	Epipactis thunbergii	116	29.448	rpoC2-rpoC1-rpoB	Forward	Rearrangement
10	Epidendroideae	Neottieae	Epipactis veratrifolia	116	29.448	rpoC2-rpoC1-rpoB	Forward	Rearrangement
10	Epidendroideae	Neottieae	Limodorum abortivum	116	29.448	rpoC2-rpoC1-rpoB	Forward	Rearrangement
10	Epidendroideae	Neottieae	Neottia acuminata	116	29.448	rpoC2-rpoC1-rpoB	Forward	Rearrangement
10	Epidendroideae	Neottieae	Neottia camtschatea	116	29.448	rpoC2-rpoC1-rpoB	Forward	Rearrangement
10	Epidendroideae	Neottieae	Neottia fugongensis	116	29.448	rpoC2-rpoC1-rpoB	Forward	Rearrangement
10	Epidendroideae	Neottieae	Neottia listeroides	116	29.448	rpoC2-rpoC1-rpoB	Forward	Rearrangement
10	Epidendroideae	Neottieae	Neottia nidus-avis	116	29.448	rpoC2-rpoC1-rpoB	Forward	Rearrangement
10	Epidendroideae	Neottieae	Neottia ovata	116	29.448	rpoC2-rpoC1-rpoB	Forward	Rearrangement
10	Epidendroideae	Neottieae	Neottia pinetorum	116	29.448	rpoC2-rpoC1-rpoB	Forward	Rearrangement
10	Epidendroideae	Neottieae	Palmorchis pabstii	116	29.448	rpoC2-rpoC1-rpoB	Forward	Rearrangement
10	Epidendroideae	Sobralieae	Elleanthus sodiroi	116	29.448	rpoC2-rpoC1-rpoB	Forward	Rearrangement
10	Epidendroideae	Sobralieae	Sobralia aff. bouchei HTK-2015	116	29.448	rpoC2-rpoC1-rpoB	Forward	Rearrangement
10	Epidendroideae	Sobralieae	Sobralia callosa	116	29.448	rpoC2-rpoC1-rpoB	Forward	Rearrangement
10	Epidendroideae	Vandeae	Gastrochilus fuscopunctatus	116	29.448	rpoC2-rpoC1-rpoB	Forward	Rearrangement
10	Epidendroideae	Vandeae	Gastrochilus japonicus	116	29.448	rpoC2-rpoC1-rpoB	Forward	Rearrangement
10	Epidendroideae	Vandeae	Holcoglossum amesianum	116	29.448	rpoC2-rpoC1-rpoB	Forward	Rearrangement
10	Epidendroideae	Vandeae	Holcoglossum flavescens	116	29.448	rpoC2-rpoC1-rpoB	Forward	Rearrangement
10	Epidendroideae	Vandeae	Holcoglossum lingulatum	116	29.448	rpoC2-rpoC1-rpoB	Forward	Rearrangement
10	Epidendroideae	Vandeae	Neofinetia falcata	116	29.448	rpoC2-rpoC1-rpoB	Forward	Rearrangement
10	Epidendroideae	Vandeae	Neofinetia falcataC	116	29.448	rpoC2-rpoC1-rpoB	Forward	Rearrangement
10	Epidendroideae	Vandeae	Neofinetia richardsiana	116	29.448	rpoC2-rpoC1-rpoB	Forward	Rearrangement
10	Epidendroideae	Vandeae	Pelatantheria scolopendrifolia	116	29.448	rpoC2-rpoC1-rpoB	Forward	Rearrangement
10	Epidendroideae	Vandeae	Pendulorchis himalaica	116	29.448	rpoC2-rpoC1-rpoB	Forward	Rearrangement
10	Epidendroideae	Vandeae	Phalaenopsis aphrodite subsp. formosana	116	29.448	rpoC2-rpoC1-rpoB	Forward	Rearrangement
10	Epidendroideae	Vandeae	Phalaenopsis equestris	116	29.448	rpoC2-rpoC1-rpoB	Forward	Rearrangement
10	Epidendroideae	Vandeae	Phalaenopsis 'Tiny Star'	116	29.448	rpoC2-rpoC1-rpoB	Forward	Rearrangement
10	Epidendroideae	Vandeae	Sedirea japonica	116	29.448	rpoC2-rpoC1-rpoB	Forward	Rearrangement
10	Epidendroideae	Vandeae	Thrixspermum japonicum	116	29.448	rpoC2-rpoC1-rpoB	Forward	Rearrangement
10	Epidendroideae	Vandeae	Vanda brunnea	116	29.448	rpoC2-rpoC1-rpoB	Forward	Rearrangement
10	Orchidoideae	Cranichideae	Anoectochilus emeiensis	116	29.448	rpoC2-rpoC1-rpoB	Forward	Rearrangement
10	Orchidoideae	Cranichideae	Goodyera fumata	116	29.448	rpoC2-rpoC1-rpoB	Forward	Rearrangement
10	Orchidoideae	Cranichideae	Goodyera procera	116	29.448	rpoC2-rpoC1-rpoB	Forward	Rearrangement
10	Orchidoideae	Cranichideae	Goodyera rosulacea	116	29.448	rpoC2-rpoC1-rpoB	Forward	Rearrangement
10	Orchidoideae	Cranichideae	Goodyera schlechtendaliana	116	29.448	rpoC2-rpoC1-rpoB	Forward	Rearrangement
10	Orchidoideae	Cranichideae	Goodyera velutina	116	29.448	rpoC2-rpoC1-rpoB	Forward	Rearrangement
10	Orchidoideae	Cranichideae	Hetaeria shikokiana	116	29.448	rpoC2-rpoC1-rpoB	Forward	Rearrangement
10	Orchidoideae	Cranichideae	Kuhlhasseltia nakaiana	116	29.448	rpoC2-rpoC1-rpoB	Forward	Rearrangement
10	Orchidoideae	Cranichideae	Ludisia discolor	116	29.448	rpoC2-rpoC1-rpoB	Forward	Rearrangement
10	Orchidoideae	Orchideae	Amitostigma gracile	116	29.448	rpoC2-rpoC1-rpoB	Forward	Rearrangement
10	Orchidoideae	Orchideae	Dactylorhiza viridis var. coreana	116	29.448	rpoC2-rpoC1-rpoB	Forward	Rearrangement
10	Orchidoideae	Orchideae	Galearis cyclochila	116	29.448	rpoC2-rpoC1-rpoB	Forward	Rearrangement
10	Orchidoideae	Orchideae	Gymnadenia conopsea	116	29.448	rpoC2-rpoC1-rpoB	Forward	Rearrangement
10	Orchidoideae	Orchideae	Habenaria chejuensis	116	29.448	rpoC2-rpoC1-rpoB	Forward	Rearrangement
10	Orchidoideae	Orchideae	Habenaria flagellifera	116	29.448	rpoC2-rpoC1-rpoB	Forward	Rearrangement
10	Orchidoideae	Orchideae	Habenaria pantlingiana	116	29.448	rpoC2-rpoC1-rpoB	Forward	Rearrangement
10	Orchidoideae	Orchideae	Habenaria radiata	116	29.448	rpoC2-rpoC1-rpoB	Forward	Rearrangement
10	Orchidoideae	Orchideae	Ophrys fusca subsp. iricolor	116	29.448	rpoC2-rpoC1-rpoB	Forward	Rearrangement
10	Orchidoideae	Orchideae	Ophrys sphegodes	116	29.448	rpoC2-rpoC1-rpoB	Forward	Rearrangement
10	Orchidoideae	Orchideae	Platanthera japonica	116	29.448	rpoC2-rpoC1-rpoB	Forward	Rearrangement
10	Orchidoideae	Orchideae	Platanthera mandarinorum	116	29.448	rpoC2-rpoC1-rpoB	Forward	Rearrangement
10	Vanilloideae	Pogonieae	Pogonia japonica	116	29.448	rpoC2-rpoC1-rpoB	Reverse	Rearrangement
10	Vanilloideae	Pogonieae	Pogonia minor	116	29.448	rpoC2-rpoC1-rpoB	Reverse	Rearrangement
10	Vanilloideae	Vanilleae	Vanilla aphylla	116	29.448	rpoC2-rpoC1-rpoB	Forward	Rearrangement
10	Vanilloideae	Vanilleae	Vanilla madagascariensis	116	29.448	rpoC2-rpoC1-rpoB	Forward	Rearrangement
10	Vanilloideae	Vanilleae	Vanilla planifolia 1	116	29.448	rpoC2-rpoC1-rpoB	Forward	Rearrangement
10	Vanilloideae	Vanilleae	Vanilla planifolia 2	116	29.448	rpoC2-rpoC1-rpoB	Forward	Rearrangement
10	Vanilloideae	Vanilleae	Vanilla pompona	116	29.448	rpoC2-rpoC1-rpoB	Forward	Rearrangement
11	Apostasioideae	Apostasioideae	Apostasia odorata	49	0.225	trnD-psbM	Reverse	Rearrangement
11	Apostasioideae	Apostasioideae	Apostasia wallichii	49	0.225	trnD-psbM	Reverse	Rearrangement
11	Apostasioideae	Apostasioideae	Neuwiedia zollingeri var. singapureana	49	0.225	trnD-psbM	Forward	Rearrangement
11	Cypripedioideae	Cypripedioideae	Cypripedium formosanum	49	0.225	trnD-psbM	Reverse	Rearrangement
11	Cypripedioideae	Cypripedioideae	Cypripedium japonicum	49	0.225	trnD-psbM	Forward	Rearrangement
11	Cypripedioideae	Cypripedioideae	Paphiopedilum armeniacum	49	0.225	trnD-psbM	Forward	Rearrangement
11	Cypripedioideae	Cypripedioideae	Paphiopedilum dianthum	49	0.225	trnD-psbM	Forward	Rearrangement
11	Cypripedioideae	Cypripedioideae	Paphiopedilum niveum	49	0.225	trnD-psbM	Forward	Rearrangement
11	Cypripedioideae	Cypripedioideae	Phragmipedium longifolium	49	0.225	trnD-psbM	Forward	Rearrangement
11	Epidendroideae	Arethuseae	Bletilla ochracea	49	0.225	trnD-psbM	Not applicable	Rearrangement
11	Epidendroideae	Arethuseae	Bletilla striata	49	0.225	trnD-psbM	Not applicable	Rearrangement
11	Epidendroideae	Arethuseae	Pleione bulbocodioides	49	0.225	trnD-psbM	Not applicable	Rearrangement
11	Epidendroideae	Collabieae	Calanthe aristulifera	49	0.225	trnD-psbM	Not applicable	Rearrangement
11	Epidendroideae	Collabieae	Calanthe bicolor	49	0.225	trnD-psbM	Not applicable	Rearrangement
11	Epidendroideae	Collabieae	Calanthe davidii	49	0.225	trnD-psbM	Not applicable	Rearrangement
11	Epidendroideae	Collabieae	Calanthe triplicata	49	0.225	trnD-psbM	Not applicable	Rearrangement
11	Epidendroideae	Cymbidieae	Cymbidium goeringii	49	0.225	trnD-psbM	Not applicable	Rearrangement
11	Epidendroideae	Cymbidieae	Cymbidium lancifolium	49	0.225	trnD-psbM	Not applicable	Rearrangement
11	Epidendroideae	Cymbidieae	Cymbidium macrorhizon	49	0.225	trnD-psbM	Not applicable	Rearrangement
11	Epidendroideae	Cymbidieae	Dipodium roseum	49	0.225	trnD-psbM	Not applicable	Rearrangement
11	Epidendroideae	Cymbidieae	Erycina pusilla	49	0.225	trnD-psbM	Not applicable	Rearrangement
11	Epidendroideae	Cymbidieae	Eulophia zollingeri	49	0.225	trnD-psbM	Not applicable	Rearrangement
11	Epidendroideae	Cymbidieae	Oncidium sphacelatum	49	0.225	trnD-psbM	Not applicable	Rearrangement
11	Epidendroideae	Epidendreae	Calypso bulbosa var. occidentalis	49	0.225	trnD-psbM	Not applicable	Rearrangement
11	Epidendroideae	Epidendreae	Cattleya crispata	49	0.225	trnD-psbM	Not applicable	Rearrangement
11	Epidendroideae	Epidendreae	Cattleya liliputana	49	0.225	trnD-psbM	Not applicable	Rearrangement
11	Epidendroideae	Epidendreae	Corallorhiza bulbosa	49	0.225	trnD-psbM	Not applicable	Rearrangement
11	Epidendroideae	Epidendreae	Corallorhiza macrantha	49	0.225	trnD-psbM	Not applicable	Rearrangement
11	Epidendroideae	Epidendreae	Corallorhiza maculata var. maculata 1	49	0.225	trnD-psbM	Not applicable	Rearrangement
11	Epidendroideae	Epidendreae	Corallorhiza maculata var. maculata 2	49	0.225	trnD-psbM	Not applicable	Rearrangement
11	Epidendroideae	Epidendreae	Corallorhiza maculata var. mexicana	49	0.225	trnD-psbM	Not applicable	Rearrangement
11	Epidendroideae	Epidendreae	Corallorhiza maculata var. occidentalis	49	0.225	trnD-psbM	Not applicable	Rearrangement
11	Epidendroideae	Epidendreae	Corallorhiza mertensiana	49	0.225	trnD-psbM	Not applicable	Rearrangement
11	Epidendroideae	Epidendreae	Corallorhiza odontorhiza	49	0.225	trnD-psbM	Not applicable	Rearrangement
11	Epidendroideae	Epidendreae	Corallorhiza striata var. vreelandii	49	0.225	trnD-psbM	Not applicable	Rearrangement
11	Epidendroideae	Epidendreae	Corallorhiza trifida	49	0.225	trnD-psbM	Not applicable	Rearrangement
11	Epidendroideae	Epidendreae	Corallorhiza wisteriana	49	0.225	trnD-psbM	Not applicable	Rearrangement
11	Epidendroideae	Epidendreae	Cremastra appendiculata	49	0.225	trnD-psbM	Not applicable	Rearrangement
11	Epidendroideae	Epidendreae	Cremastra unguiculata	49	0.225	trnD-psbM	Not applicable	Rearrangement
11	Epidendroideae	Epidendreae	Hexalectris warnockii	49	0.225	trnD-psbM	Not applicable	Rearrangement
11	Epidendroideae	Epidendreae	Masdevallia coccinea	49	0.225	trnD-psbM	Not applicable	Rearrangement
11	Epidendroideae	Epidendreae	Masdevallia picturata	49	0.225	trnD-psbM	Not applicable	Rearrangement
11	Epidendroideae	Epidendreae	Oreorchis patens	49	0.225	trnD-psbM	Not applicable	Rearrangement
11	Epidendroideae	Malaxideae	Bulbophyllum inconspicuum	49	0.225	trnD-psbM	Not applicable	Rearrangement
11	Epidendroideae	Malaxideae	Dendrobium moniliforme 1	49	0.225	trnD-psbM	Not applicable	Rearrangement
11	Epidendroideae	Malaxideae	Dendrobium moniliforme 2	49	0.225	trnD-psbM	Not applicable	Rearrangement
11	Epidendroideae	Malaxideae	Dendrobium moniliformeR	49	0.225	trnD-psbM	Not applicable	Rearrangement
11	Epidendroideae	Malaxideae	Dendrobium moniliformeS	49	0.225	trnD-psbM	Not applicable	Rearrangement
11	Epidendroideae	Malaxideae	Dendrobium nobile	49	0.225	trnD-psbM	Not applicable	Rearrangement
11	Epidendroideae	Malaxideae	Dendrobium officinale	49	0.225	trnD-psbM	Not applicable	Rearrangement
11	Epidendroideae	Malaxideae	Liparis auriculata	49	0.225	trnD-psbM	Not applicable	Rearrangement
11	Epidendroideae	Malaxideae	Liparis loeselii	49	0.225	trnD-psbM	Not applicable	Rearrangement
11	Epidendroideae	Malaxideae	Liparis makinoana	49	0.225	trnD-psbM	Not applicable	Rearrangement
11	Epidendroideae	Malaxideae	Oberonia japonica	49	0.225	trnD-psbM	Not applicable	Rearrangement
11	Epidendroideae	Neottieae	Aphyllorchis montana	49	0.225	trnD-psbM	Forward	Rearrangement
11	Epidendroideae	Neottieae	Cephalanthera humilis	49	0.225	trnD-psbM	Forward	Rearrangement
11	Epidendroideae	Neottieae	Cephalanthera longifolia	49	0.225	trnD-psbM	Forward	Rearrangement
11	Epidendroideae	Neottieae	Epipactis mairei	49	0.225	trnD-psbM	Forward	Rearrangement
11	Epidendroideae	Neottieae	Epipactis thunbergii	49	0.225	trnD-psbM	Forward	Rearrangement
11	Epidendroideae	Neottieae	Epipactis veratrifolia	49	0.225	trnD-psbM	Forward	Rearrangement
11	Epidendroideae	Neottieae	Limodorum abortivum	49	0.225	trnD-psbM	Forward	Rearrangement
11	Epidendroideae	Neottieae	Neottia acuminata	49	0.225	trnD-psbM	Forward	Rearrangement
11	Epidendroideae	Neottieae	Neottia camtschatea	49	0.225	trnD-psbM	Forward	Rearrangement
11	Epidendroideae	Neottieae	Neottia fugongensis	49	0.225	trnD-psbM	Forward	Rearrangement
11	Epidendroideae	Neottieae	Neottia listeroides	49	0.225	trnD-psbM	Forward	Rearrangement
11	Epidendroideae	Neottieae	Neottia nidus-avis	49	0.225	trnD-psbM	Forward	Rearrangement
11	Epidendroideae	Neottieae	Neottia ovata	49	0.225	trnD-psbM	Forward	Rearrangement
11	Epidendroideae	Neottieae	Neottia pinetorum	49	0.225	trnD-psbM	Forward	Rearrangement
11	Epidendroideae	Neottieae	Palmorchis pabstii	49	0.225	trnD-psbM	Forward	Rearrangement
11	Epidendroideae	Sobralieae	Elleanthus sodiroi	49	0.225	trnD-psbM	Forward	Rearrangement
11	Epidendroideae	Sobralieae	Sobralia aff. bouchei HTK-2015	49	0.225	trnD-psbM	Forward	Rearrangement
11	Epidendroideae	Sobralieae	Sobralia callosa	49	0.225	trnD-psbM	Forward	Rearrangement
11	Epidendroideae	Vandeae	Gastrochilus fuscopunctatus	49	0.225	trnD-psbM	Not applicable	Rearrangement
11	Epidendroideae	Vandeae	Gastrochilus japonicus	49	0.225	trnD-psbM	Not applicable	Rearrangement
11	Epidendroideae	Vandeae	Holcoglossum amesianum	49	0.225	trnD-psbM	Not applicable	Rearrangement
11	Epidendroideae	Vandeae	Holcoglossum flavescens	49	0.225	trnD-psbM	Not applicable	Rearrangement
11	Epidendroideae	Vandeae	Holcoglossum lingulatum	49	0.225	trnD-psbM	Not applicable	Rearrangement
11	Epidendroideae	Vandeae	Neofinetia falcata	49	0.225	trnD-psbM	Not applicable	Rearrangement
11	Epidendroideae	Vandeae	Neofinetia falcataC	49	0.225	trnD-psbM	Not applicable	Rearrangement
11	Epidendroideae	Vandeae	Neofinetia richardsiana	49	0.225	trnD-psbM	Not applicable	Rearrangement
11	Epidendroideae	Vandeae	Pelatantheria scolopendrifolia	49	0.225	trnD-psbM	Not applicable	Rearrangement
11	Epidendroideae	Vandeae	Pendulorchis himalaica	49	0.225	trnD-psbM	Not applicable	Rearrangement
11	Epidendroideae	Vandeae	Phalaenopsis aphrodite subsp. formosana	49	0.225	trnD-psbM	Not applicable	Rearrangement
11	Epidendroideae	Vandeae	Phalaenopsis equestris	49	0.225	trnD-psbM	Not applicable	Rearrangement
11	Epidendroideae	Vandeae	Phalaenopsis 'Tiny Star'	49	0.225	trnD-psbM	Not applicable	Rearrangement
11	Epidendroideae	Vandeae	Sedirea japonica	49	0.225	trnD-psbM	Not applicable	Rearrangement
11	Epidendroideae	Vandeae	Thrixspermum japonicum	49	0.225	trnD-psbM	Not applicable	Rearrangement
11	Epidendroideae	Vandeae	Vanda brunnea	49	0.225	trnD-psbM	Not applicable	Rearrangement
11	Orchidoideae	Cranichideae	Anoectochilus emeiensis	49	0.225	trnD-psbM	Forward	Rearrangement
11	Orchidoideae	Cranichideae	Goodyera fumata	49	0.225	trnD-psbM	Forward	Rearrangement
11	Orchidoideae	Cranichideae	Goodyera procera	49	0.225	trnD-psbM	Forward	Rearrangement
11	Orchidoideae	Cranichideae	Goodyera rosulacea	49	0.225	trnD-psbM	Forward	Rearrangement
11	Orchidoideae	Cranichideae	Goodyera schlechtendaliana	49	0.225	trnD-psbM	Forward	Rearrangement
11	Orchidoideae	Cranichideae	Goodyera velutina	49	0.225	trnD-psbM	Forward	Rearrangement
11	Orchidoideae	Cranichideae	Hetaeria shikokiana	49	0.225	trnD-psbM	Not applicable	Rearrangement
11	Orchidoideae	Cranichideae	Kuhlhasseltia nakaiana	49	0.225	trnD-psbM	Forward	Rearrangement
11	Orchidoideae	Cranichideae	Ludisia discolor	49	0.225	trnD-psbM	Forward	Rearrangement
11	Orchidoideae	Orchideae	Amitostigma gracile	49	0.225	trnD-psbM	Forward	Rearrangement
11	Orchidoideae	Orchideae	Dactylorhiza viridis var. coreana	49	0.225	trnD-psbM	Forward	Rearrangement
11	Orchidoideae	Orchideae	Galearis cyclochila	49	0.225	trnD-psbM	Forward	Rearrangement
11	Orchidoideae	Orchideae	Gymnadenia conopsea	49	0.225	trnD-psbM	Forward	Rearrangement
11	Orchidoideae	Orchideae	Habenaria chejuensis	49	0.225	trnD-psbM	Forward	Rearrangement
11	Orchidoideae	Orchideae	Habenaria flagellifera	49	0.225	trnD-psbM	Forward	Rearrangement
11	Orchidoideae	Orchideae	Habenaria pantlingiana	49	0.225	trnD-psbM	Forward	Rearrangement
11	Orchidoideae	Orchideae	Habenaria radiata	49	0.225	trnD-psbM	Forward	Rearrangement
11	Orchidoideae	Orchideae	Ophrys fusca subsp. iricolor	49	0.225	trnD-psbM	Forward	Rearrangement
11	Orchidoideae	Orchideae	Ophrys sphegodes	49	0.225	trnD-psbM	Forward	Rearrangement
11	Orchidoideae	Orchideae	Platanthera japonica	49	0.225	trnD-psbM	Forward	Rearrangement
11	Orchidoideae	Orchideae	Platanthera mandarinorum	49	0.225	trnD-psbM	Forward	Rearrangement
11	Vanilloideae	Pogonieae	Pogonia japonica	49	0.225	trnD-psbM	Reverse	Rearrangement
11	Vanilloideae	Pogonieae	Pogonia minor	49	0.225	trnD-psbM	Reverse	Rearrangement
11	Vanilloideae	Vanilleae	Vanilla aphylla	49	0.225	trnD-psbM	Not applicable	Rearrangement
11	Vanilloideae	Vanilleae	Vanilla madagascariensis	49	0.225	trnD-psbM	Not applicable	Rearrangement
11	Vanilloideae	Vanilleae	Vanilla planifolia 1	49	0.225	trnD-psbM	Not applicable	Rearrangement
11	Vanilloideae	Vanilleae	Vanilla planifolia 2	49	0.225	trnD-psbM	Not applicable	Rearrangement
11	Vanilloideae	Vanilleae	Vanilla pompona	49	0.225	trnD-psbM	Not applicable	Rearrangement
12	Apostasioideae	Apostasioideae	Apostasia odorata	116	5.695	psbM-trnY-GUA	Reverse	Rearrangement
12	Apostasioideae	Apostasioideae	Apostasia wallichii	116	5.695	psbM-trnY-GUA	Reverse	Rearrangement
12	Apostasioideae	Apostasioideae	Neuwiedia zollingeri var. singapureana	116	5.695	psbM-trnY-GUA	Forward	Rearrangement
12	Cypripedioideae	Cypripedioideae	Cypripedium formosanum	116	5.695	psbM-trnY-GUA	Reverse	Rearrangement
12	Cypripedioideae	Cypripedioideae	Cypripedium japonicum	116	5.695	psbM-trnY-GUA	Forward	Rearrangement
12	Cypripedioideae	Cypripedioideae	Paphiopedilum armeniacum	116	5.695	psbM-trnY-GUA	Forward	Rearrangement
12	Cypripedioideae	Cypripedioideae	Paphiopedilum dianthum	116	5.695	psbM-trnY-GUA	Forward	Rearrangement
12	Cypripedioideae	Cypripedioideae	Paphiopedilum niveum	116	5.695	psbM-trnY-GUA	Forward	Rearrangement
12	Cypripedioideae	Cypripedioideae	Phragmipedium longifolium	116	5.695	psbM-trnY-GUA	Forward	Rearrangement
12	Epidendroideae	Arethuseae	Bletilla ochracea	116	5.695	psbM-trnY-GUA	Forward	Rearrangement
12	Epidendroideae	Arethuseae	Bletilla striata	116	5.695	psbM-trnY-GUA	Forward	Rearrangement
12	Epidendroideae	Arethuseae	Pleione bulbocodioides	116	5.695	psbM-trnY-GUA	Forward	Rearrangement
12	Epidendroideae	Collabieae	Calanthe aristulifera	116	5.695	psbM-trnY-GUA	Forward	Rearrangement
12	Epidendroideae	Collabieae	Calanthe bicolor	116	5.695	psbM-trnY-GUA	Forward	Rearrangement
12	Epidendroideae	Collabieae	Calanthe davidii	116	5.695	psbM-trnY-GUA	Forward	Rearrangement
12	Epidendroideae	Collabieae	Calanthe triplicata	116	5.695	psbM-trnY-GUA	Forward	Rearrangement
12	Epidendroideae	Cymbidieae	Cymbidium goeringii	116	5.695	psbM-trnY-GUA	Forward	Rearrangement
12	Epidendroideae	Cymbidieae	Cymbidium lancifolium	116	5.695	psbM-trnY-GUA	Forward	Rearrangement
12	Epidendroideae	Cymbidieae	Cymbidium macrorhizon	116	5.695	psbM-trnY-GUA	Forward	Rearrangement
12	Epidendroideae	Cymbidieae	Dipodium roseum	116	5.695	psbM-trnY-GUA	Forward	Rearrangement
12	Epidendroideae	Cymbidieae	Erycina pusilla	116	5.695	psbM-trnY-GUA	Forward	Rearrangement
12	Epidendroideae	Cymbidieae	Eulophia zollingeri	116	5.695	psbM-trnY-GUA	Forward	Rearrangement
12	Epidendroideae	Cymbidieae	Oncidium sphacelatum	116	5.695	psbM-trnY-GUA	Forward	Rearrangement
12	Epidendroideae	Epidendreae	Calypso bulbosa var. occidentalis	116	5.695	psbM-trnY-GUA	Forward	Rearrangement
12	Epidendroideae	Epidendreae	Cattleya crispata	116	5.695	psbM-trnY-GUA	Forward	Rearrangement
12	Epidendroideae	Epidendreae	Cattleya liliputana	116	5.695	psbM-trnY-GUA	Forward	Rearrangement
12	Epidendroideae	Epidendreae	Corallorhiza bulbosa	116	5.695	psbM-trnY-GUA	Forward	Rearrangement
12	Epidendroideae	Epidendreae	Corallorhiza macrantha	116	5.695	psbM-trnY-GUA	Forward	Rearrangement
12	Epidendroideae	Epidendreae	Corallorhiza maculata var. maculata 1	116	5.695	psbM-trnY-GUA	Forward	Rearrangement
12	Epidendroideae	Epidendreae	Corallorhiza maculata var. maculata 2	116	5.695	psbM-trnY-GUA	Forward	Rearrangement
12	Epidendroideae	Epidendreae	Corallorhiza maculata var. mexicana	116	5.695	psbM-trnY-GUA	Forward	Rearrangement
12	Epidendroideae	Epidendreae	Corallorhiza maculata var. occidentalis	116	5.695	psbM-trnY-GUA	Forward	Rearrangement
12	Epidendroideae	Epidendreae	Corallorhiza mertensiana	116	5.695	psbM-trnY-GUA	Forward	Rearrangement
12	Epidendroideae	Epidendreae	Corallorhiza odontorhiza	116	5.695	psbM-trnY-GUA	Forward	Rearrangement
12	Epidendroideae	Epidendreae	Corallorhiza striata var. vreelandii	116	5.695	psbM-trnY-GUA	Forward	Rearrangement
12	Epidendroideae	Epidendreae	Corallorhiza trifida	116	5.695	psbM-trnY-GUA	Forward	Rearrangement
12	Epidendroideae	Epidendreae	Corallorhiza wisteriana	116	5.695	psbM-trnY-GUA	Forward	Rearrangement
12	Epidendroideae	Epidendreae	Cremastra appendiculata	116	5.695	psbM-trnY-GUA	Forward	Rearrangement
12	Epidendroideae	Epidendreae	Cremastra unguiculata	116	5.695	psbM-trnY-GUA	Forward	Rearrangement
12	Epidendroideae	Epidendreae	Hexalectris warnockii	116	5.695	psbM-trnY-GUA	Reverse	Rearrangement
12	Epidendroideae	Epidendreae	Masdevallia coccinea	116	5.695	psbM-trnY-GUA	Forward	Rearrangement
12	Epidendroideae	Epidendreae	Masdevallia picturata	116	5.695	psbM-trnY-GUA	Forward	Rearrangement
12	Epidendroideae	Epidendreae	Oreorchis patens	116	5.695	psbM-trnY-GUA	Forward	Rearrangement
12	Epidendroideae	Malaxideae	Bulbophyllum inconspicuum	116	5.695	psbM-trnY-GUA	Forward	Rearrangement
12	Epidendroideae	Malaxideae	Dendrobium moniliforme 1	116	5.695	psbM-trnY-GUA	Forward	Rearrangement
12	Epidendroideae	Malaxideae	Dendrobium moniliforme 2	116	5.695	psbM-trnY-GUA	Forward	Rearrangement
12	Epidendroideae	Malaxideae	Dendrobium moniliformeR	116	5.695	psbM-trnY-GUA	Forward	Rearrangement
12	Epidendroideae	Malaxideae	Dendrobium moniliformeS	116	5.695	psbM-trnY-GUA	Forward	Rearrangement
12	Epidendroideae	Malaxideae	Dendrobium nobile	116	5.695	psbM-trnY-GUA	Forward	Rearrangement
12	Epidendroideae	Malaxideae	Dendrobium officinale	116	5.695	psbM-trnY-GUA	Forward	Rearrangement
12	Epidendroideae	Malaxideae	Liparis auriculata	116	5.695	psbM-trnY-GUA	Forward	Rearrangement
12	Epidendroideae	Malaxideae	Liparis loeselii	116	5.695	psbM-trnY-GUA	Forward	Rearrangement
12	Epidendroideae	Malaxideae	Liparis makinoana	116	5.695	psbM-trnY-GUA	Forward	Rearrangement
12	Epidendroideae	Malaxideae	Oberonia japonica	116	5.695	psbM-trnY-GUA	Forward	Rearrangement
12	Epidendroideae	Neottieae	Aphyllorchis montana	116	5.695	psbM-trnY-GUA	Forward	Rearrangement
12	Epidendroideae	Neottieae	Cephalanthera humilis	116	5.695	psbM-trnY-GUA	Forward	Rearrangement
12	Epidendroideae	Neottieae	Cephalanthera longifolia	116	5.695	psbM-trnY-GUA	Forward	Rearrangement
12	Epidendroideae	Neottieae	Epipactis mairei	116	5.695	psbM-trnY-GUA	Forward	Rearrangement
12	Epidendroideae	Neottieae	Epipactis thunbergii	116	5.695	psbM-trnY-GUA	Forward	Rearrangement
12	Epidendroideae	Neottieae	Epipactis veratrifolia	116	5.695	psbM-trnY-GUA	Forward	Rearrangement
12	Epidendroideae	Neottieae	Limodorum abortivum	116	5.695	psbM-trnY-GUA	Forward	Rearrangement
12	Epidendroideae	Neottieae	Neottia acuminata	116	5.695	psbM-trnY-GUA	Forward	Rearrangement
12	Epidendroideae	Neottieae	Neottia camtschatea	116	5.695	psbM-trnY-GUA	Forward	Rearrangement
12	Epidendroideae	Neottieae	Neottia fugongensis	116	5.695	psbM-trnY-GUA	Forward	Rearrangement
12	Epidendroideae	Neottieae	Neottia listeroides	116	5.695	psbM-trnY-GUA	Forward	Rearrangement
12	Epidendroideae	Neottieae	Neottia nidus-avis	116	5.695	psbM-trnY-GUA	Forward	Rearrangement
12	Epidendroideae	Neottieae	Neottia ovata	116	5.695	psbM-trnY-GUA	Forward	Rearrangement
12	Epidendroideae	Neottieae	Neottia pinetorum	116	5.695	psbM-trnY-GUA	Forward	Rearrangement
12	Epidendroideae	Neottieae	Palmorchis pabstii	116	5.695	psbM-trnY-GUA	Forward	Rearrangement
12	Epidendroideae	Sobralieae	Elleanthus sodiroi	116	5.695	psbM-trnY-GUA	Forward	Rearrangement
12	Epidendroideae	Sobralieae	Sobralia aff. bouchei HTK-2015	116	5.695	psbM-trnY-GUA	Forward	Rearrangement
12	Epidendroideae	Sobralieae	Sobralia callosa	116	5.695	psbM-trnY-GUA	Forward	Rearrangement
12	Epidendroideae	Vandeae	Gastrochilus fuscopunctatus	116	5.695	psbM-trnY-GUA	Forward	Rearrangement
12	Epidendroideae	Vandeae	Gastrochilus japonicus	116	5.695	psbM-trnY-GUA	Forward	Rearrangement
12	Epidendroideae	Vandeae	Holcoglossum amesianum	116	5.695	psbM-trnY-GUA	Forward	Rearrangement
12	Epidendroideae	Vandeae	Holcoglossum flavescens	116	5.695	psbM-trnY-GUA	Forward	Rearrangement
12	Epidendroideae	Vandeae	Holcoglossum lingulatum	116	5.695	psbM-trnY-GUA	Forward	Rearrangement
12	Epidendroideae	Vandeae	Neofinetia falcata	116	5.695	psbM-trnY-GUA	Forward	Rearrangement
12	Epidendroideae	Vandeae	Neofinetia falcataC	116	5.695	psbM-trnY-GUA	Forward	Rearrangement
12	Epidendroideae	Vandeae	Neofinetia richardsiana	116	5.695	psbM-trnY-GUA	Forward	Rearrangement
12	Epidendroideae	Vandeae	Pelatantheria scolopendrifolia	116	5.695	psbM-trnY-GUA	Forward	Rearrangement
12	Epidendroideae	Vandeae	Pendulorchis himalaica	116	5.695	psbM-trnY-GUA	Forward	Rearrangement
12	Epidendroideae	Vandeae	Phalaenopsis aphrodite subsp. formosana	116	5.695	psbM-trnY-GUA	Forward	Rearrangement
12	Epidendroideae	Vandeae	Phalaenopsis equestris	116	5.695	psbM-trnY-GUA	Forward	Rearrangement
12	Epidendroideae	Vandeae	Phalaenopsis 'Tiny Star'	116	5.695	psbM-trnY-GUA	Forward	Rearrangement
12	Epidendroideae	Vandeae	Sedirea japonica	116	5.695	psbM-trnY-GUA	Forward	Rearrangement
12	Epidendroideae	Vandeae	Thrixspermum japonicum	116	5.695	psbM-trnY-GUA	Forward	Rearrangement
12	Epidendroideae	Vandeae	Vanda brunnea	116	5.695	psbM-trnY-GUA	Forward	Rearrangement
12	Orchidoideae	Cranichideae	Anoectochilus emeiensis	116	5.695	psbM-trnY-GUA	Forward	Rearrangement
12	Orchidoideae	Cranichideae	Goodyera fumata	116	5.695	psbM-trnY-GUA	Forward	Rearrangement
12	Orchidoideae	Cranichideae	Goodyera procera	116	5.695	psbM-trnY-GUA	Forward	Rearrangement
12	Orchidoideae	Cranichideae	Goodyera rosulacea	116	5.695	psbM-trnY-GUA	Forward	Rearrangement
12	Orchidoideae	Cranichideae	Goodyera schlechtendaliana	116	5.695	psbM-trnY-GUA	Forward	Rearrangement
12	Orchidoideae	Cranichideae	Goodyera velutina	116	5.695	psbM-trnY-GUA	Forward	Rearrangement
12	Orchidoideae	Cranichideae	Hetaeria shikokiana	116	5.695	psbM-trnY-GUA	Forward	Rearrangement
12	Orchidoideae	Cranichideae	Kuhlhasseltia nakaiana	116	5.695	psbM-trnY-GUA	Forward	Rearrangement
12	Orchidoideae	Cranichideae	Ludisia discolor	116	5.695	psbM-trnY-GUA	Forward	Rearrangement
12	Orchidoideae	Orchideae	Amitostigma gracile	116	5.695	psbM-trnY-GUA	Forward	Rearrangement
12	Orchidoideae	Orchideae	Dactylorhiza viridis var. coreana	116	5.695	psbM-trnY-GUA	Forward	Rearrangement
12	Orchidoideae	Orchideae	Galearis cyclochila	116	5.695	psbM-trnY-GUA	Forward	Rearrangement
12	Orchidoideae	Orchideae	Gymnadenia conopsea	116	5.695	psbM-trnY-GUA	Forward	Rearrangement
12	Orchidoideae	Orchideae	Habenaria chejuensis	116	5.695	psbM-trnY-GUA	Forward	Rearrangement
12	Orchidoideae	Orchideae	Habenaria flagellifera	116	5.695	psbM-trnY-GUA	Forward	Rearrangement
12	Orchidoideae	Orchideae	Habenaria pantlingiana	116	5.695	psbM-trnY-GUA	Forward	Rearrangement
12	Orchidoideae	Orchideae	Habenaria radiata	116	5.695	psbM-trnY-GUA	Forward	Rearrangement
12	Orchidoideae	Orchideae	Ophrys fusca subsp. iricolor	116	5.695	psbM-trnY-GUA	Forward	Rearrangement
12	Orchidoideae	Orchideae	Ophrys sphegodes	116	5.695	psbM-trnY-GUA	Forward	Rearrangement
12	Orchidoideae	Orchideae	Platanthera japonica	116	5.695	psbM-trnY-GUA	Forward	Rearrangement
12	Orchidoideae	Orchideae	Platanthera mandarinorum	116	5.695	psbM-trnY-GUA	Forward	Rearrangement
12	Vanilloideae	Pogonieae	Pogonia japonica	116	5.695	psbM-trnY-GUA	Reverse	Rearrangement
12	Vanilloideae	Pogonieae	Pogonia minor	116	5.695	psbM-trnY-GUA	Reverse	Rearrangement
12	Vanilloideae	Vanilleae	Vanilla aphylla	116	5.695	psbM-trnY-GUA	Forward	Rearrangement
12	Vanilloideae	Vanilleae	Vanilla madagascariensis	116	5.695	psbM-trnY-GUA	Forward	Rearrangement
12	Vanilloideae	Vanilleae	Vanilla planifolia 1	116	5.695	psbM-trnY-GUA	Forward	Rearrangement
12	Vanilloideae	Vanilleae	Vanilla planifolia 2	116	5.695	psbM-trnY-GUA	Forward	Rearrangement
12	Vanilloideae	Vanilleae	Vanilla pompona	116	5.695	psbM-trnY-GUA	Forward	Rearrangement
13	Apostasioideae	Apostasioideae	Apostasia odorata	116	40.6	trnE-UUC-ycf3	Forward	Rearrangement
13	Apostasioideae	Apostasioideae	Apostasia wallichii	116	40.6	trnE-UUC-ycf3	Forward	Rearrangement
13	Apostasioideae	Apostasioideae	Neuwiedia zollingeri var. singapureana	116	40.6	trnE-UUC-ycf3	Forward	Rearrangement
13	Cypripedioideae	Cypripedioideae	Cypripedium formosanum	116	40.6	trnE-UUC-ycf3	Reverse	Rearrangement
13	Cypripedioideae	Cypripedioideae	Cypripedium japonicum	116	40.6	trnE-UUC-ycf3	Forward	Rearrangement
13	Cypripedioideae	Cypripedioideae	Paphiopedilum armeniacum	116	40.6	trnE-UUC-ycf3	Forward	Rearrangement
13	Cypripedioideae	Cypripedioideae	Paphiopedilum dianthum	116	40.6	trnE-UUC-ycf3	Forward	Rearrangement
13	Cypripedioideae	Cypripedioideae	Paphiopedilum niveum	116	40.6	trnE-UUC-ycf3	Forward	Rearrangement
13	Cypripedioideae	Cypripedioideae	Phragmipedium longifolium	116	40.6	trnE-UUC-ycf3	Forward	Rearrangement
13	Epidendroideae	Arethuseae	Bletilla ochracea	116	40.6	trnE-UUC-ycf3	Forward	Rearrangement
13	Epidendroideae	Arethuseae	Bletilla striata	116	40.6	trnE-UUC-ycf3	Forward	Rearrangement
13	Epidendroideae	Arethuseae	Pleione bulbocodioides	116	40.6	trnE-UUC-ycf3	Forward	Rearrangement
13	Epidendroideae	Collabieae	Calanthe aristulifera	116	40.6	trnE-UUC-ycf3	Forward	Rearrangement
13	Epidendroideae	Collabieae	Calanthe bicolor	116	40.6	trnE-UUC-ycf3	Forward	Rearrangement
13	Epidendroideae	Collabieae	Calanthe davidii	116	40.6	trnE-UUC-ycf3	Forward	Rearrangement
13	Epidendroideae	Collabieae	Calanthe triplicata	116	40.6	trnE-UUC-ycf3	Forward	Rearrangement
13	Epidendroideae	Cymbidieae	Cymbidium goeringii	116	40.6	trnE-UUC-ycf3	Forward	Rearrangement
13	Epidendroideae	Cymbidieae	Cymbidium lancifolium	116	40.6	trnE-UUC-ycf3	Forward	Rearrangement
13	Epidendroideae	Cymbidieae	Cymbidium macrorhizon	116	40.6	trnE-UUC-ycf3	Forward	Rearrangement
13	Epidendroideae	Cymbidieae	Dipodium roseum	116	40.6	trnE-UUC-ycf3	Forward	Rearrangement
13	Epidendroideae	Cymbidieae	Erycina pusilla	116	40.6	trnE-UUC-ycf3	Forward	Rearrangement
13	Epidendroideae	Cymbidieae	Eulophia zollingeri	116	40.6	trnE-UUC-ycf3	Forward	Rearrangement
13	Epidendroideae	Cymbidieae	Oncidium sphacelatum	116	40.6	trnE-UUC-ycf3	Forward	Rearrangement
13	Epidendroideae	Epidendreae	Calypso bulbosa var. occidentalis	116	40.6	trnE-UUC-ycf3	Forward	Rearrangement
13	Epidendroideae	Epidendreae	Cattleya crispata	116	40.6	trnE-UUC-ycf3	Forward	Rearrangement
13	Epidendroideae	Epidendreae	Cattleya liliputana	116	40.6	trnE-UUC-ycf3	Forward	Rearrangement
13	Epidendroideae	Epidendreae	Corallorhiza bulbosa	116	40.6	trnE-UUC-ycf3	Forward	Rearrangement
13	Epidendroideae	Epidendreae	Corallorhiza macrantha	116	40.6	trnE-UUC-ycf3	Forward	Rearrangement
13	Epidendroideae	Epidendreae	Corallorhiza maculata var. maculata 1	116	40.6	trnE-UUC-ycf3	Forward	Rearrangement
13	Epidendroideae	Epidendreae	Corallorhiza maculata var. maculata 2	116	40.6	trnE-UUC-ycf3	Forward	Rearrangement
13	Epidendroideae	Epidendreae	Corallorhiza maculata var. mexicana	116	40.6	trnE-UUC-ycf3	Forward	Rearrangement
13	Epidendroideae	Epidendreae	Corallorhiza maculata var. occidentalis	116	40.6	trnE-UUC-ycf3	Forward	Rearrangement
13	Epidendroideae	Epidendreae	Corallorhiza mertensiana	116	40.6	trnE-UUC-ycf3	Forward	Rearrangement
13	Epidendroideae	Epidendreae	Corallorhiza odontorhiza	116	40.6	trnE-UUC-ycf3	Forward	Rearrangement
13	Epidendroideae	Epidendreae	Corallorhiza striata var. vreelandii	116	40.6	trnE-UUC-ycf3	Forward	Rearrangement
13	Epidendroideae	Epidendreae	Corallorhiza trifida	116	40.6	trnE-UUC-ycf3	Forward	Rearrangement
13	Epidendroideae	Epidendreae	Corallorhiza wisteriana	116	40.6	trnE-UUC-ycf3	Forward	Rearrangement
13	Epidendroideae	Epidendreae	Cremastra appendiculata	116	40.6	trnE-UUC-ycf3	Forward	Rearrangement
13	Epidendroideae	Epidendreae	Cremastra unguiculata	116	40.6	trnE-UUC-ycf3	Forward	Rearrangement
13	Epidendroideae	Epidendreae	Hexalectris warnockii	116	40.6	trnE-UUC-ycf3	Forward	Rearrangement
13	Epidendroideae	Epidendreae	Masdevallia coccinea	116	40.6	trnE-UUC-ycf3	Forward	Rearrangement
13	Epidendroideae	Epidendreae	Masdevallia picturata	116	40.6	trnE-UUC-ycf3	Forward	Rearrangement
13	Epidendroideae	Epidendreae	Oreorchis patens	116	40.6	trnE-UUC-ycf3	Forward	Rearrangement
13	Epidendroideae	Malaxideae	Bulbophyllum inconspicuum	116	40.6	trnE-UUC-ycf3	Forward	Rearrangement
13	Epidendroideae	Malaxideae	Dendrobium moniliforme 1	116	40.6	trnE-UUC-ycf3	Forward	Rearrangement
13	Epidendroideae	Malaxideae	Dendrobium moniliforme 2	116	40.6	trnE-UUC-ycf3	Forward	Rearrangement
13	Epidendroideae	Malaxideae	Dendrobium moniliformeR	116	40.6	trnE-UUC-ycf3	Forward	Rearrangement
13	Epidendroideae	Malaxideae	Dendrobium moniliformeS	116	40.6	trnE-UUC-ycf3	Forward	Rearrangement
13	Epidendroideae	Malaxideae	Dendrobium nobile	116	40.6	trnE-UUC-ycf3	Forward	Rearrangement
13	Epidendroideae	Malaxideae	Dendrobium officinale	116	40.6	trnE-UUC-ycf3	Forward	Rearrangement
13	Epidendroideae	Malaxideae	Liparis auriculata	116	40.6	trnE-UUC-ycf3	Forward	Rearrangement
13	Epidendroideae	Malaxideae	Liparis loeselii	116	40.6	trnE-UUC-ycf3	Forward	Rearrangement
13	Epidendroideae	Malaxideae	Liparis makinoana	116	40.6	trnE-UUC-ycf3	Forward	Rearrangement
13	Epidendroideae	Malaxideae	Oberonia japonica	116	40.6	trnE-UUC-ycf3	Forward	Rearrangement
13	Epidendroideae	Neottieae	Aphyllorchis montana	116	40.6	trnE-UUC-ycf3	Forward	Rearrangement
13	Epidendroideae	Neottieae	Cephalanthera humilis	116	40.6	trnE-UUC-ycf3	Forward	Rearrangement
13	Epidendroideae	Neottieae	Cephalanthera longifolia	116	40.6	trnE-UUC-ycf3	Forward	Rearrangement
13	Epidendroideae	Neottieae	Epipactis mairei	116	40.6	trnE-UUC-ycf3	Forward	Rearrangement
13	Epidendroideae	Neottieae	Epipactis thunbergii	116	40.6	trnE-UUC-ycf3	Forward	Rearrangement
13	Epidendroideae	Neottieae	Epipactis veratrifolia	116	40.6	trnE-UUC-ycf3	Forward	Rearrangement
13	Epidendroideae	Neottieae	Limodorum abortivum	116	40.6	trnE-UUC-ycf3	Forward	Rearrangement
13	Epidendroideae	Neottieae	Neottia acuminata	116	40.6	trnE-UUC-ycf3	Forward	Rearrangement
13	Epidendroideae	Neottieae	Neottia camtschatea	116	40.6	trnE-UUC-ycf3	Forward	Rearrangement
13	Epidendroideae	Neottieae	Neottia fugongensis	116	40.6	trnE-UUC-ycf3	Forward	Rearrangement
13	Epidendroideae	Neottieae	Neottia listeroides	116	40.6	trnE-UUC-ycf3	Forward	Rearrangement
13	Epidendroideae	Neottieae	Neottia nidus-avis	116	40.6	trnE-UUC-ycf3	Forward	Rearrangement
13	Epidendroideae	Neottieae	Neottia ovata	116	40.6	trnE-UUC-ycf3	Forward	Rearrangement
13	Epidendroideae	Neottieae	Neottia pinetorum	116	40.6	trnE-UUC-ycf3	Forward	Rearrangement
13	Epidendroideae	Neottieae	Palmorchis pabstii	116	40.6	trnE-UUC-ycf3	Forward	Rearrangement
13	Epidendroideae	Sobralieae	Elleanthus sodiroi	116	40.6	trnE-UUC-ycf3	Forward	Rearrangement
13	Epidendroideae	Sobralieae	Sobralia aff. bouchei HTK-2015	116	40.6	trnE-UUC-ycf3	Forward	Rearrangement
13	Epidendroideae	Sobralieae	Sobralia callosa	116	40.6	trnE-UUC-ycf3	Forward	Rearrangement
13	Epidendroideae	Vandeae	Gastrochilus fuscopunctatus	116	40.6	trnE-UUC-ycf3	Forward	Rearrangement
13	Epidendroideae	Vandeae	Gastrochilus japonicus	116	40.6	trnE-UUC-ycf3	Forward	Rearrangement
13	Epidendroideae	Vandeae	Holcoglossum amesianum	116	40.6	trnE-UUC-ycf3	Forward	Rearrangement
13	Epidendroideae	Vandeae	Holcoglossum flavescens	116	40.6	trnE-UUC-ycf3	Forward	Rearrangement
13	Epidendroideae	Vandeae	Holcoglossum lingulatum	116	40.6	trnE-UUC-ycf3	Forward	Rearrangement
13	Epidendroideae	Vandeae	Neofinetia falcata	116	40.6	trnE-UUC-ycf3	Forward	Rearrangement
13	Epidendroideae	Vandeae	Neofinetia falcataC	116	40.6	trnE-UUC-ycf3	Forward	Rearrangement
13	Epidendroideae	Vandeae	Neofinetia richardsiana	116	40.6	trnE-UUC-ycf3	Forward	Rearrangement
13	Epidendroideae	Vandeae	Pelatantheria scolopendrifolia	116	40.6	trnE-UUC-ycf3	Forward	Rearrangement
13	Epidendroideae	Vandeae	Pendulorchis himalaica	116	40.6	trnE-UUC-ycf3	Forward	Rearrangement
13	Epidendroideae	Vandeae	Phalaenopsis aphrodite subsp. formosana	116	40.6	trnE-UUC-ycf3	Forward	Rearrangement
13	Epidendroideae	Vandeae	Phalaenopsis equestris	116	40.6	trnE-UUC-ycf3	Forward	Rearrangement
13	Epidendroideae	Vandeae	Phalaenopsis 'Tiny Star'	116	40.6	trnE-UUC-ycf3	Forward	Rearrangement
13	Epidendroideae	Vandeae	Sedirea japonica	116	40.6	trnE-UUC-ycf3	Forward	Rearrangement
13	Epidendroideae	Vandeae	Thrixspermum japonicum	116	40.6	trnE-UUC-ycf3	Forward	Rearrangement
13	Epidendroideae	Vandeae	Vanda brunnea	116	40.6	trnE-UUC-ycf3	Forward	Rearrangement
13	Orchidoideae	Cranichideae	Anoectochilus emeiensis	116	40.6	trnE-UUC-ycf3	Forward	Rearrangement
13	Orchidoideae	Cranichideae	Goodyera fumata	116	40.6	trnE-UUC-ycf3	Forward	Rearrangement
13	Orchidoideae	Cranichideae	Goodyera procera	116	40.6	trnE-UUC-ycf3	Forward	Rearrangement
13	Orchidoideae	Cranichideae	Goodyera rosulacea	116	40.6	trnE-UUC-ycf3	Forward	Rearrangement
13	Orchidoideae	Cranichideae	Goodyera schlechtendaliana	116	40.6	trnE-UUC-ycf3	Forward	Rearrangement
13	Orchidoideae	Cranichideae	Goodyera velutina	116	40.6	trnE-UUC-ycf3	Forward	Rearrangement
13	Orchidoideae	Cranichideae	Hetaeria shikokiana	116	40.6	trnE-UUC-ycf3	Forward	Rearrangement
13	Orchidoideae	Cranichideae	Kuhlhasseltia nakaiana	116	40.6	trnE-UUC-ycf3	Forward	Rearrangement
13	Orchidoideae	Cranichideae	Ludisia discolor	116	40.6	trnE-UUC-ycf3	Forward	Rearrangement
13	Orchidoideae	Orchideae	Amitostigma gracile	116	40.6	trnE-UUC-ycf3	Forward	Rearrangement
13	Orchidoideae	Orchideae	Dactylorhiza viridis var. coreana	116	40.6	trnE-UUC-ycf3	Forward	Rearrangement
13	Orchidoideae	Orchideae	Galearis cyclochila	116	40.6	trnE-UUC-ycf3	Forward	Rearrangement
13	Orchidoideae	Orchideae	Gymnadenia conopsea	116	40.6	trnE-UUC-ycf3	Forward	Rearrangement
13	Orchidoideae	Orchideae	Habenaria chejuensis	116	40.6	trnE-UUC-ycf3	Forward	Rearrangement
13	Orchidoideae	Orchideae	Habenaria flagellifera	116	40.6	trnE-UUC-ycf3	Forward	Rearrangement
13	Orchidoideae	Orchideae	Habenaria pantlingiana	116	40.6	trnE-UUC-ycf3	Forward	Rearrangement
13	Orchidoideae	Orchideae	Habenaria radiata	116	40.6	trnE-UUC-ycf3	Forward	Rearrangement
13	Orchidoideae	Orchideae	Ophrys fusca subsp. iricolor	116	40.6	trnE-UUC-ycf3	Forward	Rearrangement
13	Orchidoideae	Orchideae	Ophrys sphegodes	116	40.6	trnE-UUC-ycf3	Forward	Rearrangement
13	Orchidoideae	Orchideae	Platanthera japonica	116	40.6	trnE-UUC-ycf3	Forward	Rearrangement
13	Orchidoideae	Orchideae	Platanthera mandarinorum	116	40.6	trnE-UUC-ycf3	Forward	Rearrangement
13	Vanilloideae	Pogonieae	Pogonia japonica	116	40.6	trnE-UUC-ycf3	Forward	Rearrangement
13	Vanilloideae	Pogonieae	Pogonia minor	116	40.6	trnE-UUC-ycf3	Forward	Rearrangement
13	Vanilloideae	Vanilleae	Vanilla aphylla	116	40.6	trnE-UUC-ycf3	Forward	Rearrangement
13	Vanilloideae	Vanilleae	Vanilla madagascariensis	116	40.6	trnE-UUC-ycf3	Forward	Rearrangement
13	Vanilloideae	Vanilleae	Vanilla planifolia 1	116	40.6	trnE-UUC-ycf3	Forward	Rearrangement
13	Vanilloideae	Vanilleae	Vanilla planifolia 2	116	40.6	trnE-UUC-ycf3	Forward	Rearrangement
13	Vanilloideae	Vanilleae	Vanilla pompona	116	40.6	trnE-UUC-ycf3	Forward	Rearrangement
14	Apostasioideae	Apostasioideae	Apostasia odorata	13	0.008	trnS-GGA	Forward	Constant
14	Apostasioideae	Apostasioideae	Apostasia wallichii	13	0.008	trnS-GGA	Forward	Constant
14	Apostasioideae	Apostasioideae	Neuwiedia zollingeri var. singapureana	13	0.008	trnS-GGA	Forward	Constant
14	Cypripedioideae	Cypripedioideae	Cypripedium formosanum	13	0.008	trnS-GGA	Not applicable	Constant
14	Cypripedioideae	Cypripedioideae	Cypripedium japonicum	13	0.008	trnS-GGA	Not applicable	Constant
14	Cypripedioideae	Cypripedioideae	Paphiopedilum armeniacum	13	0.008	trnS-GGA	Not applicable	Constant
14	Cypripedioideae	Cypripedioideae	Paphiopedilum dianthum	13	0.008	trnS-GGA	Not applicable	Constant
14	Cypripedioideae	Cypripedioideae	Paphiopedilum niveum	13	0.008	trnS-GGA	Not applicable	Constant
14	Cypripedioideae	Cypripedioideae	Phragmipedium longifolium	13	0.008	trnS-GGA	Not applicable	Constant
14	Epidendroideae	Arethuseae	Bletilla ochracea	13	0.008	trnS-GGA	Not applicable	Constant
14	Epidendroideae	Arethuseae	Bletilla striata	13	0.008	trnS-GGA	Not applicable	Constant
14	Epidendroideae	Arethuseae	Pleione bulbocodioides	13	0.008	trnS-GGA	Not applicable	Constant
14	Epidendroideae	Collabieae	Calanthe aristulifera	13	0.008	trnS-GGA	Not applicable	Constant
14	Epidendroideae	Collabieae	Calanthe bicolor	13	0.008	trnS-GGA	Not applicable	Constant
14	Epidendroideae	Collabieae	Calanthe davidii	13	0.008	trnS-GGA	Not applicable	Constant
14	Epidendroideae	Collabieae	Calanthe triplicata	13	0.008	trnS-GGA	Not applicable	Constant
14	Epidendroideae	Cymbidieae	Cymbidium goeringii	13	0.008	trnS-GGA	Not applicable	Constant
14	Epidendroideae	Cymbidieae	Cymbidium lancifolium	13	0.008	trnS-GGA	Not applicable	Constant
14	Epidendroideae	Cymbidieae	Cymbidium macrorhizon	13	0.008	trnS-GGA	Not applicable	Constant
14	Epidendroideae	Cymbidieae	Dipodium roseum	13	0.008	trnS-GGA	Not applicable	Constant
14	Epidendroideae	Cymbidieae	Erycina pusilla	13	0.008	trnS-GGA	Not applicable	Constant
14	Epidendroideae	Cymbidieae	Eulophia zollingeri	13	0.008	trnS-GGA	Not applicable	Constant
14	Epidendroideae	Cymbidieae	Oncidium sphacelatum	13	0.008	trnS-GGA	Not applicable	Constant
14	Epidendroideae	Epidendreae	Calypso bulbosa var. occidentalis	13	0.008	trnS-GGA	Not applicable	Constant
14	Epidendroideae	Epidendreae	Cattleya crispata	13	0.008	trnS-GGA	Not applicable	Constant
14	Epidendroideae	Epidendreae	Cattleya liliputana	13	0.008	trnS-GGA	Not applicable	Constant
14	Epidendroideae	Epidendreae	Corallorhiza bulbosa	13	0.008	trnS-GGA	Not applicable	Constant
14	Epidendroideae	Epidendreae	Corallorhiza macrantha	13	0.008	trnS-GGA	Not applicable	Constant
14	Epidendroideae	Epidendreae	Corallorhiza maculata var. maculata 1	13	0.008	trnS-GGA	Not applicable	Constant
14	Epidendroideae	Epidendreae	Corallorhiza maculata var. maculata 2	13	0.008	trnS-GGA	Not applicable	Constant
14	Epidendroideae	Epidendreae	Corallorhiza maculata var. mexicana	13	0.008	trnS-GGA	Not applicable	Constant
14	Epidendroideae	Epidendreae	Corallorhiza maculata var. occidentalis	13	0.008	trnS-GGA	Not applicable	Constant
14	Epidendroideae	Epidendreae	Corallorhiza mertensiana	13	0.008	trnS-GGA	Not applicable	Constant
14	Epidendroideae	Epidendreae	Corallorhiza odontorhiza	13	0.008	trnS-GGA	Not applicable	Constant
14	Epidendroideae	Epidendreae	Corallorhiza striata var. vreelandii	13	0.008	trnS-GGA	Not applicable	Constant
14	Epidendroideae	Epidendreae	Corallorhiza trifida	13	0.008	trnS-GGA	Not applicable	Constant
14	Epidendroideae	Epidendreae	Corallorhiza wisteriana	13	0.008	trnS-GGA	Not applicable	Constant
14	Epidendroideae	Epidendreae	Cremastra appendiculata	13	0.008	trnS-GGA	Not applicable	Constant
14	Epidendroideae	Epidendreae	Cremastra unguiculata	13	0.008	trnS-GGA	Not applicable	Constant
14	Epidendroideae	Epidendreae	Hexalectris warnockii	13	0.008	trnS-GGA	Not applicable	Constant
14	Epidendroideae	Epidendreae	Masdevallia coccinea	13	0.008	trnS-GGA	Not applicable	Constant
14	Epidendroideae	Epidendreae	Masdevallia picturata	13	0.008	trnS-GGA	Not applicable	Constant
14	Epidendroideae	Epidendreae	Oreorchis patens	13	0.008	trnS-GGA	Not applicable	Constant
14	Epidendroideae	Malaxideae	Bulbophyllum inconspicuum	13	0.008	trnS-GGA	Not applicable	Constant
14	Epidendroideae	Malaxideae	Dendrobium moniliforme 1	13	0.008	trnS-GGA	Not applicable	Constant
14	Epidendroideae	Malaxideae	Dendrobium moniliforme 2	13	0.008	trnS-GGA	Not applicable	Constant
14	Epidendroideae	Malaxideae	Dendrobium moniliformeR	13	0.008	trnS-GGA	Not applicable	Constant
14	Epidendroideae	Malaxideae	Dendrobium moniliformeS	13	0.008	trnS-GGA	Not applicable	Constant
14	Epidendroideae	Malaxideae	Dendrobium nobile	13	0.008	trnS-GGA	Not applicable	Constant
14	Epidendroideae	Malaxideae	Dendrobium officinale	13	0.008	trnS-GGA	Not applicable	Constant
14	Epidendroideae	Malaxideae	Liparis auriculata	13	0.008	trnS-GGA	Not applicable	Constant
14	Epidendroideae	Malaxideae	Liparis loeselii	13	0.008	trnS-GGA	Not applicable	Constant
14	Epidendroideae	Malaxideae	Liparis makinoana	13	0.008	trnS-GGA	Not applicable	Constant
14	Epidendroideae	Malaxideae	Oberonia japonica	13	0.008	trnS-GGA	Not applicable	Constant
14	Epidendroideae	Neottieae	Aphyllorchis montana	13	0.008	trnS-GGA	Forward	Constant
14	Epidendroideae	Neottieae	Cephalanthera humilis	13	0.008	trnS-GGA	Not applicable	Constant
14	Epidendroideae	Neottieae	Cephalanthera longifolia	13	0.008	trnS-GGA	Not applicable	Constant
14	Epidendroideae	Neottieae	Epipactis mairei	13	0.008	trnS-GGA	Not applicable	Constant
14	Epidendroideae	Neottieae	Epipactis thunbergii	13	0.008	trnS-GGA	Not applicable	Constant
14	Epidendroideae	Neottieae	Epipactis veratrifolia	13	0.008	trnS-GGA	Not applicable	Constant
14	Epidendroideae	Neottieae	Limodorum abortivum	13	0.008	trnS-GGA	Not applicable	Constant
14	Epidendroideae	Neottieae	Neottia acuminata	13	0.008	trnS-GGA	Forward	Constant
14	Epidendroideae	Neottieae	Neottia camtschatea	13	0.008	trnS-GGA	Not applicable	Constant
14	Epidendroideae	Neottieae	Neottia fugongensis	13	0.008	trnS-GGA	Not applicable	Constant
14	Epidendroideae	Neottieae	Neottia listeroides	13	0.008	trnS-GGA	Not applicable	Constant
14	Epidendroideae	Neottieae	Neottia nidus-avis	13	0.008	trnS-GGA	Forward	Constant
14	Epidendroideae	Neottieae	Neottia ovata	13	0.008	trnS-GGA	Not applicable	Constant
14	Epidendroideae	Neottieae	Neottia pinetorum	13	0.008	trnS-GGA	Not applicable	Constant
14	Epidendroideae	Neottieae	Palmorchis pabstii	13	0.008	trnS-GGA	Not applicable	Constant
14	Epidendroideae	Sobralieae	Elleanthus sodiroi	13	0.008	trnS-GGA	Not applicable	Constant
14	Epidendroideae	Sobralieae	Sobralia aff. bouchei HTK-2015	13	0.008	trnS-GGA	Not applicable	Constant
14	Epidendroideae	Sobralieae	Sobralia callosa	13	0.008	trnS-GGA	Not applicable	Constant
14	Epidendroideae	Vandeae	Gastrochilus fuscopunctatus	13	0.008	trnS-GGA	Not applicable	Constant
14	Epidendroideae	Vandeae	Gastrochilus japonicus	13	0.008	trnS-GGA	Not applicable	Constant
14	Epidendroideae	Vandeae	Holcoglossum amesianum	13	0.008	trnS-GGA	Not applicable	Constant
14	Epidendroideae	Vandeae	Holcoglossum flavescens	13	0.008	trnS-GGA	Not applicable	Constant
14	Epidendroideae	Vandeae	Holcoglossum lingulatum	13	0.008	trnS-GGA	Not applicable	Constant
14	Epidendroideae	Vandeae	Neofinetia falcata	13	0.008	trnS-GGA	Not applicable	Constant
14	Epidendroideae	Vandeae	Neofinetia falcataC	13	0.008	trnS-GGA	Not applicable	Constant
14	Epidendroideae	Vandeae	Neofinetia richardsiana	13	0.008	trnS-GGA	Not applicable	Constant
14	Epidendroideae	Vandeae	Pelatantheria scolopendrifolia	13	0.008	trnS-GGA	Not applicable	Constant
14	Epidendroideae	Vandeae	Pendulorchis himalaica	13	0.008	trnS-GGA	Not applicable	Constant
14	Epidendroideae	Vandeae	Phalaenopsis aphrodite subsp. formosana	13	0.008	trnS-GGA	Not applicable	Constant
14	Epidendroideae	Vandeae	Phalaenopsis equestris	13	0.008	trnS-GGA	Not applicable	Constant
14	Epidendroideae	Vandeae	Phalaenopsis 'Tiny Star'	13	0.008	trnS-GGA	Not applicable	Constant
14	Epidendroideae	Vandeae	Sedirea japonica	13	0.008	trnS-GGA	Not applicable	Constant
14	Epidendroideae	Vandeae	Thrixspermum japonicum	13	0.008	trnS-GGA	Not applicable	Constant
14	Epidendroideae	Vandeae	Vanda brunnea	13	0.008	trnS-GGA	Not applicable	Constant
14	Orchidoideae	Cranichideae	Anoectochilus emeiensis	13	0.008	trnS-GGA	Not applicable	Constant
14	Orchidoideae	Cranichideae	Goodyera fumata	13	0.008	trnS-GGA	Not applicable	Constant
14	Orchidoideae	Cranichideae	Goodyera procera	13	0.008	trnS-GGA	Not applicable	Constant
14	Orchidoideae	Cranichideae	Goodyera rosulacea	13	0.008	trnS-GGA	Not applicable	Constant
14	Orchidoideae	Cranichideae	Goodyera schlechtendaliana	13	0.008	trnS-GGA	Not applicable	Constant
14	Orchidoideae	Cranichideae	Goodyera velutina	13	0.008	trnS-GGA	Not applicable	Constant
14	Orchidoideae	Cranichideae	Hetaeria shikokiana	13	0.008	trnS-GGA	Not applicable	Constant
14	Orchidoideae	Cranichideae	Kuhlhasseltia nakaiana	13	0.008	trnS-GGA	Not applicable	Constant
14	Orchidoideae	Cranichideae	Ludisia discolor	13	0.008	trnS-GGA	Not applicable	Constant
14	Orchidoideae	Orchideae	Amitostigma gracile	13	0.008	trnS-GGA	Not applicable	Constant
14	Orchidoideae	Orchideae	Dactylorhiza viridis var. coreana	13	0.008	trnS-GGA	Not applicable	Constant
14	Orchidoideae	Orchideae	Galearis cyclochila	13	0.008	trnS-GGA	Not applicable	Constant
14	Orchidoideae	Orchideae	Gymnadenia conopsea	13	0.008	trnS-GGA	Not applicable	Constant
14	Orchidoideae	Orchideae	Habenaria chejuensis	13	0.008	trnS-GGA	Not applicable	Constant
14	Orchidoideae	Orchideae	Habenaria flagellifera	13	0.008	trnS-GGA	Not applicable	Constant
14	Orchidoideae	Orchideae	Habenaria pantlingiana	13	0.008	trnS-GGA	Not applicable	Constant
14	Orchidoideae	Orchideae	Habenaria radiata	13	0.008	trnS-GGA	Not applicable	Constant
14	Orchidoideae	Orchideae	Ophrys fusca subsp. iricolor	13	0.008	trnS-GGA	Not applicable	Constant
14	Orchidoideae	Orchideae	Ophrys sphegodes	13	0.008	trnS-GGA	Not applicable	Constant
14	Orchidoideae	Orchideae	Platanthera japonica	13	0.008	trnS-GGA	Not applicable	Constant
14	Orchidoideae	Orchideae	Platanthera mandarinorum	13	0.008	trnS-GGA	Not applicable	Constant
14	Vanilloideae	Pogonieae	Pogonia japonica	13	0.008	trnS-GGA	Forward	Constant
14	Vanilloideae	Pogonieae	Pogonia minor	13	0.008	trnS-GGA	Forward	Constant
14	Vanilloideae	Vanilleae	Vanilla aphylla	13	0.008	trnS-GGA	Forward	Constant
14	Vanilloideae	Vanilleae	Vanilla madagascariensis	13	0.008	trnS-GGA	Forward	Constant
14	Vanilloideae	Vanilleae	Vanilla planifolia 1	13	0.008	trnS-GGA	Forward	Constant
14	Vanilloideae	Vanilleae	Vanilla planifolia 2	13	0.008	trnS-GGA	Forward	Constant
14	Vanilloideae	Vanilleae	Vanilla pompona	13	0.008	trnS-GGA	Forward	Constant
15	Apostasioideae	Apostasioideae	Apostasia odorata	116	4.071	trnS-GGA-rps4-trnT-UGU	Forward	Rearrangement
15	Apostasioideae	Apostasioideae	Apostasia wallichii	116	4.071	trnS-GGA-rps4-trnT-UGU	Forward	Rearrangement
15	Apostasioideae	Apostasioideae	Neuwiedia zollingeri var. singapureana	116	4.071	trnS-GGA-rps4-trnT-UGU	Forward	Rearrangement
15	Cypripedioideae	Cypripedioideae	Cypripedium formosanum	116	4.071	trnS-GGA-rps4-trnT-UGU	Reverse	Rearrangement
15	Cypripedioideae	Cypripedioideae	Cypripedium japonicum	116	4.071	trnS-GGA-rps4-trnT-UGU	Forward	Rearrangement
15	Cypripedioideae	Cypripedioideae	Paphiopedilum armeniacum	116	4.071	trnS-GGA-rps4-trnT-UGU	Forward	Rearrangement
15	Cypripedioideae	Cypripedioideae	Paphiopedilum dianthum	116	4.071	trnS-GGA-rps4-trnT-UGU	Forward	Rearrangement
15	Cypripedioideae	Cypripedioideae	Paphiopedilum niveum	116	4.071	trnS-GGA-rps4-trnT-UGU	Forward	Rearrangement
15	Cypripedioideae	Cypripedioideae	Phragmipedium longifolium	116	4.071	trnS-GGA-rps4-trnT-UGU	Forward	Rearrangement
15	Epidendroideae	Arethuseae	Bletilla ochracea	116	4.071	trnS-GGA-rps4-trnT-UGU	Forward	Rearrangement
15	Epidendroideae	Arethuseae	Bletilla striata	116	4.071	trnS-GGA-rps4-trnT-UGU	Forward	Rearrangement
15	Epidendroideae	Arethuseae	Pleione bulbocodioides	116	4.071	trnS-GGA-rps4-trnT-UGU	Forward	Rearrangement
15	Epidendroideae	Collabieae	Calanthe aristulifera	116	4.071	trnS-GGA-rps4-trnT-UGU	Forward	Rearrangement
15	Epidendroideae	Collabieae	Calanthe bicolor	116	4.071	trnS-GGA-rps4-trnT-UGU	Forward	Rearrangement
15	Epidendroideae	Collabieae	Calanthe davidii	116	4.071	trnS-GGA-rps4-trnT-UGU	Forward	Rearrangement
15	Epidendroideae	Collabieae	Calanthe triplicata	116	4.071	trnS-GGA-rps4-trnT-UGU	Forward	Rearrangement
15	Epidendroideae	Cymbidieae	Cymbidium goeringii	116	4.071	trnS-GGA-rps4-trnT-UGU	Forward	Rearrangement
15	Epidendroideae	Cymbidieae	Cymbidium lancifolium	116	4.071	trnS-GGA-rps4-trnT-UGU	Forward	Rearrangement
15	Epidendroideae	Cymbidieae	Cymbidium macrorhizon	116	4.071	trnS-GGA-rps4-trnT-UGU	Forward	Rearrangement
15	Epidendroideae	Cymbidieae	Dipodium roseum	116	4.071	trnS-GGA-rps4-trnT-UGU	Forward	Rearrangement
15	Epidendroideae	Cymbidieae	Erycina pusilla	116	4.071	trnS-GGA-rps4-trnT-UGU	Forward	Rearrangement
15	Epidendroideae	Cymbidieae	Eulophia zollingeri	116	4.071	trnS-GGA-rps4-trnT-UGU	Forward	Rearrangement
15	Epidendroideae	Cymbidieae	Oncidium sphacelatum	116	4.071	trnS-GGA-rps4-trnT-UGU	Forward	Rearrangement
15	Epidendroideae	Epidendreae	Calypso bulbosa var. occidentalis	116	4.071	trnS-GGA-rps4-trnT-UGU	Forward	Rearrangement
15	Epidendroideae	Epidendreae	Cattleya crispata	116	4.071	trnS-GGA-rps4-trnT-UGU	Forward	Rearrangement
15	Epidendroideae	Epidendreae	Cattleya liliputana	116	4.071	trnS-GGA-rps4-trnT-UGU	Forward	Rearrangement
15	Epidendroideae	Epidendreae	Corallorhiza bulbosa	116	4.071	trnS-GGA-rps4-trnT-UGU	Forward	Rearrangement
15	Epidendroideae	Epidendreae	Corallorhiza macrantha	116	4.071	trnS-GGA-rps4-trnT-UGU	Forward	Rearrangement
15	Epidendroideae	Epidendreae	Corallorhiza maculata var. maculata 1	116	4.071	trnS-GGA-rps4-trnT-UGU	Forward	Rearrangement
15	Epidendroideae	Epidendreae	Corallorhiza maculata var. maculata 2	116	4.071	trnS-GGA-rps4-trnT-UGU	Forward	Rearrangement
15	Epidendroideae	Epidendreae	Corallorhiza maculata var. mexicana	116	4.071	trnS-GGA-rps4-trnT-UGU	Forward	Rearrangement
15	Epidendroideae	Epidendreae	Corallorhiza maculata var. occidentalis	116	4.071	trnS-GGA-rps4-trnT-UGU	Forward	Rearrangement
15	Epidendroideae	Epidendreae	Corallorhiza mertensiana	116	4.071	trnS-GGA-rps4-trnT-UGU	Forward	Rearrangement
15	Epidendroideae	Epidendreae	Corallorhiza odontorhiza	116	4.071	trnS-GGA-rps4-trnT-UGU	Forward	Rearrangement
15	Epidendroideae	Epidendreae	Corallorhiza striata var. vreelandii	116	4.071	trnS-GGA-rps4-trnT-UGU	Forward	Rearrangement
15	Epidendroideae	Epidendreae	Corallorhiza trifida	116	4.071	trnS-GGA-rps4-trnT-UGU	Forward	Rearrangement
15	Epidendroideae	Epidendreae	Corallorhiza wisteriana	116	4.071	trnS-GGA-rps4-trnT-UGU	Forward	Rearrangement
15	Epidendroideae	Epidendreae	Cremastra appendiculata	116	4.071	trnS-GGA-rps4-trnT-UGU	Forward	Rearrangement
15	Epidendroideae	Epidendreae	Cremastra unguiculata	116	4.071	trnS-GGA-rps4-trnT-UGU	Forward	Rearrangement
15	Epidendroideae	Epidendreae	Hexalectris warnockii	116	4.071	trnS-GGA-rps4-trnT-UGU	Forward	Rearrangement
15	Epidendroideae	Epidendreae	Masdevallia coccinea	116	4.071	trnS-GGA-rps4-trnT-UGU	Forward	Rearrangement
15	Epidendroideae	Epidendreae	Masdevallia picturata	116	4.071	trnS-GGA-rps4-trnT-UGU	Forward	Rearrangement
15	Epidendroideae	Epidendreae	Oreorchis patens	116	4.071	trnS-GGA-rps4-trnT-UGU	Forward	Rearrangement
15	Epidendroideae	Malaxideae	Bulbophyllum inconspicuum	116	4.071	trnS-GGA-rps4-trnT-UGU	Forward	Rearrangement
15	Epidendroideae	Malaxideae	Dendrobium moniliforme 1	116	4.071	trnS-GGA-rps4-trnT-UGU	Forward	Rearrangement
15	Epidendroideae	Malaxideae	Dendrobium moniliforme 2	116	4.071	trnS-GGA-rps4-trnT-UGU	Forward	Rearrangement
15	Epidendroideae	Malaxideae	Dendrobium moniliformeR	116	4.071	trnS-GGA-rps4-trnT-UGU	Forward	Rearrangement
15	Epidendroideae	Malaxideae	Dendrobium moniliformeS	116	4.071	trnS-GGA-rps4-trnT-UGU	Forward	Rearrangement
15	Epidendroideae	Malaxideae	Dendrobium nobile	116	4.071	trnS-GGA-rps4-trnT-UGU	Forward	Rearrangement
15	Epidendroideae	Malaxideae	Dendrobium officinale	116	4.071	trnS-GGA-rps4-trnT-UGU	Forward	Rearrangement
15	Epidendroideae	Malaxideae	Liparis auriculata	116	4.071	trnS-GGA-rps4-trnT-UGU	Forward	Rearrangement
15	Epidendroideae	Malaxideae	Liparis loeselii	116	4.071	trnS-GGA-rps4-trnT-UGU	Forward	Rearrangement
15	Epidendroideae	Malaxideae	Liparis makinoana	116	4.071	trnS-GGA-rps4-trnT-UGU	Forward	Rearrangement
15	Epidendroideae	Malaxideae	Oberonia japonica	116	4.071	trnS-GGA-rps4-trnT-UGU	Forward	Rearrangement
15	Epidendroideae	Neottieae	Aphyllorchis montana	116	4.071	trnS-GGA-rps4-trnT-UGU	Forward	Rearrangement
15	Epidendroideae	Neottieae	Cephalanthera humilis	116	4.071	trnS-GGA-rps4-trnT-UGU	Forward	Rearrangement
15	Epidendroideae	Neottieae	Cephalanthera longifolia	116	4.071	trnS-GGA-rps4-trnT-UGU	Forward	Rearrangement
15	Epidendroideae	Neottieae	Epipactis mairei	116	4.071	trnS-GGA-rps4-trnT-UGU	Forward	Rearrangement
15	Epidendroideae	Neottieae	Epipactis thunbergii	116	4.071	trnS-GGA-rps4-trnT-UGU	Forward	Rearrangement
15	Epidendroideae	Neottieae	Epipactis veratrifolia	116	4.071	trnS-GGA-rps4-trnT-UGU	Forward	Rearrangement
15	Epidendroideae	Neottieae	Limodorum abortivum	116	4.071	trnS-GGA-rps4-trnT-UGU	Forward	Rearrangement
15	Epidendroideae	Neottieae	Neottia acuminata	116	4.071	trnS-GGA-rps4-trnT-UGU	Forward	Rearrangement
15	Epidendroideae	Neottieae	Neottia camtschatea	116	4.071	trnS-GGA-rps4-trnT-UGU	Forward	Rearrangement
15	Epidendroideae	Neottieae	Neottia fugongensis	116	4.071	trnS-GGA-rps4-trnT-UGU	Forward	Rearrangement
15	Epidendroideae	Neottieae	Neottia listeroides	116	4.071	trnS-GGA-rps4-trnT-UGU	Forward	Rearrangement
15	Epidendroideae	Neottieae	Neottia nidus-avis	116	4.071	trnS-GGA-rps4-trnT-UGU	Forward	Rearrangement
15	Epidendroideae	Neottieae	Neottia ovata	116	4.071	trnS-GGA-rps4-trnT-UGU	Forward	Rearrangement
15	Epidendroideae	Neottieae	Neottia pinetorum	116	4.071	trnS-GGA-rps4-trnT-UGU	Forward	Rearrangement
15	Epidendroideae	Neottieae	Palmorchis pabstii	116	4.071	trnS-GGA-rps4-trnT-UGU	Forward	Rearrangement
15	Epidendroideae	Sobralieae	Elleanthus sodiroi	116	4.071	trnS-GGA-rps4-trnT-UGU	Forward	Rearrangement
15	Epidendroideae	Sobralieae	Sobralia aff. bouchei HTK-2015	116	4.071	trnS-GGA-rps4-trnT-UGU	Forward	Rearrangement
15	Epidendroideae	Sobralieae	Sobralia callosa	116	4.071	trnS-GGA-rps4-trnT-UGU	Forward	Rearrangement
15	Epidendroideae	Vandeae	Gastrochilus fuscopunctatus	116	4.071	trnS-GGA-rps4-trnT-UGU	Forward	Rearrangement
15	Epidendroideae	Vandeae	Gastrochilus japonicus	116	4.071	trnS-GGA-rps4-trnT-UGU	Forward	Rearrangement
15	Epidendroideae	Vandeae	Holcoglossum amesianum	116	4.071	trnS-GGA-rps4-trnT-UGU	Forward	Rearrangement
15	Epidendroideae	Vandeae	Holcoglossum flavescens	116	4.071	trnS-GGA-rps4-trnT-UGU	Forward	Rearrangement
15	Epidendroideae	Vandeae	Holcoglossum lingulatum	116	4.071	trnS-GGA-rps4-trnT-UGU	Forward	Rearrangement
15	Epidendroideae	Vandeae	Neofinetia falcata	116	4.071	trnS-GGA-rps4-trnT-UGU	Forward	Rearrangement
15	Epidendroideae	Vandeae	Neofinetia falcataC	116	4.071	trnS-GGA-rps4-trnT-UGU	Forward	Rearrangement
15	Epidendroideae	Vandeae	Neofinetia richardsiana	116	4.071	trnS-GGA-rps4-trnT-UGU	Forward	Rearrangement
15	Epidendroideae	Vandeae	Pelatantheria scolopendrifolia	116	4.071	trnS-GGA-rps4-trnT-UGU	Forward	Rearrangement
15	Epidendroideae	Vandeae	Pendulorchis himalaica	116	4.071	trnS-GGA-rps4-trnT-UGU	Forward	Rearrangement
15	Epidendroideae	Vandeae	Phalaenopsis aphrodite subsp. formosana	116	4.071	trnS-GGA-rps4-trnT-UGU	Forward	Rearrangement
15	Epidendroideae	Vandeae	Phalaenopsis equestris	116	4.071	trnS-GGA-rps4-trnT-UGU	Forward	Rearrangement
15	Epidendroideae	Vandeae	Phalaenopsis 'Tiny Star'	116	4.071	trnS-GGA-rps4-trnT-UGU	Forward	Rearrangement
15	Epidendroideae	Vandeae	Sedirea japonica	116	4.071	trnS-GGA-rps4-trnT-UGU	Forward	Rearrangement
15	Epidendroideae	Vandeae	Thrixspermum japonicum	116	4.071	trnS-GGA-rps4-trnT-UGU	Forward	Rearrangement
15	Epidendroideae	Vandeae	Vanda brunnea	116	4.071	trnS-GGA-rps4-trnT-UGU	Forward	Rearrangement
15	Orchidoideae	Cranichideae	Anoectochilus emeiensis	116	4.071	trnS-GGA-rps4-trnT-UGU	Forward	Rearrangement
15	Orchidoideae	Cranichideae	Goodyera fumata	116	4.071	trnS-GGA-rps4-trnT-UGU	Forward	Rearrangement
15	Orchidoideae	Cranichideae	Goodyera procera	116	4.071	trnS-GGA-rps4-trnT-UGU	Forward	Rearrangement
15	Orchidoideae	Cranichideae	Goodyera rosulacea	116	4.071	trnS-GGA-rps4-trnT-UGU	Forward	Rearrangement
15	Orchidoideae	Cranichideae	Goodyera schlechtendaliana	116	4.071	trnS-GGA-rps4-trnT-UGU	Forward	Rearrangement
15	Orchidoideae	Cranichideae	Goodyera velutina	116	4.071	trnS-GGA-rps4-trnT-UGU	Forward	Rearrangement
15	Orchidoideae	Cranichideae	Hetaeria shikokiana	116	4.071	trnS-GGA-rps4-trnT-UGU	Forward	Rearrangement
15	Orchidoideae	Cranichideae	Kuhlhasseltia nakaiana	116	4.071	trnS-GGA-rps4-trnT-UGU	Forward	Rearrangement
15	Orchidoideae	Cranichideae	Ludisia discolor	116	4.071	trnS-GGA-rps4-trnT-UGU	Forward	Rearrangement
15	Orchidoideae	Orchideae	Amitostigma gracile	116	4.071	trnS-GGA-rps4-trnT-UGU	Forward	Rearrangement
15	Orchidoideae	Orchideae	Dactylorhiza viridis var. coreana	116	4.071	trnS-GGA-rps4-trnT-UGU	Forward	Rearrangement
15	Orchidoideae	Orchideae	Galearis cyclochila	116	4.071	trnS-GGA-rps4-trnT-UGU	Forward	Rearrangement
15	Orchidoideae	Orchideae	Gymnadenia conopsea	116	4.071	trnS-GGA-rps4-trnT-UGU	Forward	Rearrangement
15	Orchidoideae	Orchideae	Habenaria chejuensis	116	4.071	trnS-GGA-rps4-trnT-UGU	Forward	Rearrangement
15	Orchidoideae	Orchideae	Habenaria flagellifera	116	4.071	trnS-GGA-rps4-trnT-UGU	Forward	Rearrangement
15	Orchidoideae	Orchideae	Habenaria pantlingiana	116	4.071	trnS-GGA-rps4-trnT-UGU	Forward	Rearrangement
15	Orchidoideae	Orchideae	Habenaria radiata	116	4.071	trnS-GGA-rps4-trnT-UGU	Forward	Rearrangement
15	Orchidoideae	Orchideae	Ophrys fusca subsp. iricolor	116	4.071	trnS-GGA-rps4-trnT-UGU	Forward	Rearrangement
15	Orchidoideae	Orchideae	Ophrys sphegodes	116	4.071	trnS-GGA-rps4-trnT-UGU	Forward	Rearrangement
15	Orchidoideae	Orchideae	Platanthera japonica	116	4.071	trnS-GGA-rps4-trnT-UGU	Forward	Rearrangement
15	Orchidoideae	Orchideae	Platanthera mandarinorum	116	4.071	trnS-GGA-rps4-trnT-UGU	Forward	Rearrangement
15	Vanilloideae	Pogonieae	Pogonia japonica	116	4.071	trnS-GGA-rps4-trnT-UGU	Forward	Rearrangement
15	Vanilloideae	Pogonieae	Pogonia minor	116	4.071	trnS-GGA-rps4-trnT-UGU	Forward	Rearrangement
15	Vanilloideae	Vanilleae	Vanilla aphylla	116	4.071	trnS-GGA-rps4-trnT-UGU	Forward	Rearrangement
15	Vanilloideae	Vanilleae	Vanilla madagascariensis	116	4.071	trnS-GGA-rps4-trnT-UGU	Forward	Rearrangement
15	Vanilloideae	Vanilleae	Vanilla planifolia 1	116	4.071	trnS-GGA-rps4-trnT-UGU	Forward	Rearrangement
15	Vanilloideae	Vanilleae	Vanilla planifolia 2	116	4.071	trnS-GGA-rps4-trnT-UGU	Forward	Rearrangement
15	Vanilloideae	Vanilleae	Vanilla pompona	116	4.071	trnS-GGA-rps4-trnT-UGU	Forward	Rearrangement
16	Apostasioideae	Apostasioideae	Apostasia odorata	116	18.153	cemA-trnP-UGG	Forward	Rearrangement
16	Apostasioideae	Apostasioideae	Apostasia wallichii	116	18.153	cemA-trnP-UGG	Forward	Rearrangement
16	Apostasioideae	Apostasioideae	Neuwiedia zollingeri var. singapureana	116	18.153	cemA-trnP-UGG	Forward	Rearrangement
16	Cypripedioideae	Cypripedioideae	Cypripedium formosanum	116	18.153	cemA-trnP-UGG	Reverse	Rearrangement
16	Cypripedioideae	Cypripedioideae	Cypripedium japonicum	116	18.153	cemA-trnP-UGG	Forward	Rearrangement
16	Cypripedioideae	Cypripedioideae	Paphiopedilum armeniacum	116	18.153	cemA-trnP-UGG	Forward	Rearrangement
16	Cypripedioideae	Cypripedioideae	Paphiopedilum dianthum	116	18.153	cemA-trnP-UGG	Forward	Rearrangement
16	Cypripedioideae	Cypripedioideae	Paphiopedilum niveum	116	18.153	cemA-trnP-UGG	Forward	Rearrangement
16	Cypripedioideae	Cypripedioideae	Phragmipedium longifolium	116	18.153	cemA-trnP-UGG	Forward	Rearrangement
16	Epidendroideae	Arethuseae	Bletilla ochracea	116	18.153	cemA-trnP-UGG	Forward	Rearrangement
16	Epidendroideae	Arethuseae	Bletilla striata	116	18.153	cemA-trnP-UGG	Forward	Rearrangement
16	Epidendroideae	Arethuseae	Pleione bulbocodioides	116	18.153	cemA-trnP-UGG	Forward	Rearrangement
16	Epidendroideae	Collabieae	Calanthe aristulifera	116	18.153	cemA-trnP-UGG	Forward	Rearrangement
16	Epidendroideae	Collabieae	Calanthe bicolor	116	18.153	cemA-trnP-UGG	Forward	Rearrangement
16	Epidendroideae	Collabieae	Calanthe davidii	116	18.153	cemA-trnP-UGG	Forward	Rearrangement
16	Epidendroideae	Collabieae	Calanthe triplicata	116	18.153	cemA-trnP-UGG	Forward	Rearrangement
16	Epidendroideae	Cymbidieae	Cymbidium goeringii	116	18.153	cemA-trnP-UGG	Forward	Rearrangement
16	Epidendroideae	Cymbidieae	Cymbidium lancifolium	116	18.153	cemA-trnP-UGG	Forward	Rearrangement
16	Epidendroideae	Cymbidieae	Cymbidium macrorhizon	116	18.153	cemA-trnP-UGG	Forward	Rearrangement
16	Epidendroideae	Cymbidieae	Dipodium roseum	116	18.153	cemA-trnP-UGG	Forward	Rearrangement
16	Epidendroideae	Cymbidieae	Erycina pusilla	116	18.153	cemA-trnP-UGG	Forward	Rearrangement
16	Epidendroideae	Cymbidieae	Eulophia zollingeri	116	18.153	cemA-trnP-UGG	Forward	Rearrangement
16	Epidendroideae	Cymbidieae	Oncidium sphacelatum	116	18.153	cemA-trnP-UGG	Forward	Rearrangement
16	Epidendroideae	Epidendreae	Calypso bulbosa var. occidentalis	116	18.153	cemA-trnP-UGG	Forward	Rearrangement
16	Epidendroideae	Epidendreae	Cattleya crispata	116	18.153	cemA-trnP-UGG	Forward	Rearrangement
16	Epidendroideae	Epidendreae	Cattleya liliputana	116	18.153	cemA-trnP-UGG	Forward	Rearrangement
16	Epidendroideae	Epidendreae	Corallorhiza bulbosa	116	18.153	cemA-trnP-UGG	Forward	Rearrangement
16	Epidendroideae	Epidendreae	Corallorhiza macrantha	116	18.153	cemA-trnP-UGG	Forward	Rearrangement
16	Epidendroideae	Epidendreae	Corallorhiza maculata var. maculata 1	116	18.153	cemA-trnP-UGG	Reverse	Rearrangement
16	Epidendroideae	Epidendreae	Corallorhiza maculata var. maculata 2	116	18.153	cemA-trnP-UGG	Reverse	Rearrangement
16	Epidendroideae	Epidendreae	Corallorhiza maculata var. mexicana	116	18.153	cemA-trnP-UGG	Forward	Rearrangement
16	Epidendroideae	Epidendreae	Corallorhiza maculata var. occidentalis	116	18.153	cemA-trnP-UGG	Forward	Rearrangement
16	Epidendroideae	Epidendreae	Corallorhiza mertensiana	116	18.153	cemA-trnP-UGG	Forward	Rearrangement
16	Epidendroideae	Epidendreae	Corallorhiza odontorhiza	116	18.153	cemA-trnP-UGG	Forward	Rearrangement
16	Epidendroideae	Epidendreae	Corallorhiza striata var. vreelandii	116	18.153	cemA-trnP-UGG	Forward	Rearrangement
16	Epidendroideae	Epidendreae	Corallorhiza trifida	116	18.153	cemA-trnP-UGG	Forward	Rearrangement
16	Epidendroideae	Epidendreae	Corallorhiza wisteriana	116	18.153	cemA-trnP-UGG	Forward	Rearrangement
16	Epidendroideae	Epidendreae	Cremastra appendiculata	116	18.153	cemA-trnP-UGG	Forward	Rearrangement
16	Epidendroideae	Epidendreae	Cremastra unguiculata	116	18.153	cemA-trnP-UGG	Forward	Rearrangement
16	Epidendroideae	Epidendreae	Hexalectris warnockii	116	18.153	cemA-trnP-UGG	Forward	Rearrangement
16	Epidendroideae	Epidendreae	Masdevallia coccinea	116	18.153	cemA-trnP-UGG	Forward	Rearrangement
16	Epidendroideae	Epidendreae	Masdevallia picturata	116	18.153	cemA-trnP-UGG	Forward	Rearrangement
16	Epidendroideae	Epidendreae	Oreorchis patens	116	18.153	cemA-trnP-UGG	Forward	Rearrangement
16	Epidendroideae	Malaxideae	Bulbophyllum inconspicuum	116	18.153	cemA-trnP-UGG	Forward	Rearrangement
16	Epidendroideae	Malaxideae	Dendrobium moniliforme 1	116	18.153	cemA-trnP-UGG	Forward	Rearrangement
16	Epidendroideae	Malaxideae	Dendrobium moniliforme 2	116	18.153	cemA-trnP-UGG	Forward	Rearrangement
16	Epidendroideae	Malaxideae	Dendrobium moniliformeR	116	18.153	cemA-trnP-UGG	Forward	Rearrangement
16	Epidendroideae	Malaxideae	Dendrobium moniliformeS	116	18.153	cemA-trnP-UGG	Forward	Rearrangement
16	Epidendroideae	Malaxideae	Dendrobium nobile	116	18.153	cemA-trnP-UGG	Forward	Rearrangement
16	Epidendroideae	Malaxideae	Dendrobium officinale	116	18.153	cemA-trnP-UGG	Forward	Rearrangement
16	Epidendroideae	Malaxideae	Liparis auriculata	116	18.153	cemA-trnP-UGG	Forward	Rearrangement
16	Epidendroideae	Malaxideae	Liparis loeselii	116	18.153	cemA-trnP-UGG	Forward	Rearrangement
16	Epidendroideae	Malaxideae	Liparis makinoana	116	18.153	cemA-trnP-UGG	Forward	Rearrangement
16	Epidendroideae	Malaxideae	Oberonia japonica	116	18.153	cemA-trnP-UGG	Forward	Rearrangement
16	Epidendroideae	Neottieae	Aphyllorchis montana	116	18.153	cemA-trnP-UGG	Forward	Rearrangement
16	Epidendroideae	Neottieae	Cephalanthera humilis	116	18.153	cemA-trnP-UGG	Forward	Rearrangement
16	Epidendroideae	Neottieae	Cephalanthera longifolia	116	18.153	cemA-trnP-UGG	Forward	Rearrangement
16	Epidendroideae	Neottieae	Epipactis mairei	116	18.153	cemA-trnP-UGG	Forward	Rearrangement
16	Epidendroideae	Neottieae	Epipactis thunbergii	116	18.153	cemA-trnP-UGG	Forward	Rearrangement
16	Epidendroideae	Neottieae	Epipactis veratrifolia	116	18.153	cemA-trnP-UGG	Forward	Rearrangement
16	Epidendroideae	Neottieae	Limodorum abortivum	116	18.153	cemA-trnP-UGG	Forward	Rearrangement
16	Epidendroideae	Neottieae	Neottia acuminata	116	18.153	cemA-trnP-UGG	Forward	Rearrangement
16	Epidendroideae	Neottieae	Neottia camtschatea	116	18.153	cemA-trnP-UGG	Forward	Rearrangement
16	Epidendroideae	Neottieae	Neottia fugongensis	116	18.153	cemA-trnP-UGG	Forward	Rearrangement
16	Epidendroideae	Neottieae	Neottia listeroides	116	18.153	cemA-trnP-UGG	Forward	Rearrangement
16	Epidendroideae	Neottieae	Neottia nidus-avis	116	18.153	cemA-trnP-UGG	Forward	Rearrangement
16	Epidendroideae	Neottieae	Neottia ovata	116	18.153	cemA-trnP-UGG	Forward	Rearrangement
16	Epidendroideae	Neottieae	Neottia pinetorum	116	18.153	cemA-trnP-UGG	Forward	Rearrangement
16	Epidendroideae	Neottieae	Palmorchis pabstii	116	18.153	cemA-trnP-UGG	Forward	Rearrangement
16	Epidendroideae	Sobralieae	Elleanthus sodiroi	116	18.153	cemA-trnP-UGG	Forward	Rearrangement
16	Epidendroideae	Sobralieae	Sobralia aff. bouchei HTK-2015	116	18.153	cemA-trnP-UGG	Forward	Rearrangement
16	Epidendroideae	Sobralieae	Sobralia callosa	116	18.153	cemA-trnP-UGG	Forward	Rearrangement
16	Epidendroideae	Vandeae	Gastrochilus fuscopunctatus	116	18.153	cemA-trnP-UGG	Forward	Rearrangement
16	Epidendroideae	Vandeae	Gastrochilus japonicus	116	18.153	cemA-trnP-UGG	Forward	Rearrangement
16	Epidendroideae	Vandeae	Holcoglossum amesianum	116	18.153	cemA-trnP-UGG	Forward	Rearrangement
16	Epidendroideae	Vandeae	Holcoglossum flavescens	116	18.153	cemA-trnP-UGG	Forward	Rearrangement
16	Epidendroideae	Vandeae	Holcoglossum lingulatum	116	18.153	cemA-trnP-UGG	Forward	Rearrangement
16	Epidendroideae	Vandeae	Neofinetia falcata	116	18.153	cemA-trnP-UGG	Forward	Rearrangement
16	Epidendroideae	Vandeae	Neofinetia falcataC	116	18.153	cemA-trnP-UGG	Forward	Rearrangement
16	Epidendroideae	Vandeae	Neofinetia richardsiana	116	18.153	cemA-trnP-UGG	Forward	Rearrangement
16	Epidendroideae	Vandeae	Pelatantheria scolopendrifolia	116	18.153	cemA-trnP-UGG	Forward	Rearrangement
16	Epidendroideae	Vandeae	Pendulorchis himalaica	116	18.153	cemA-trnP-UGG	Forward	Rearrangement
16	Epidendroideae	Vandeae	Phalaenopsis aphrodite subsp. formosana	116	18.153	cemA-trnP-UGG	Forward	Rearrangement
16	Epidendroideae	Vandeae	Phalaenopsis equestris	116	18.153	cemA-trnP-UGG	Forward	Rearrangement
16	Epidendroideae	Vandeae	Phalaenopsis 'Tiny Star'	116	18.153	cemA-trnP-UGG	Forward	Rearrangement
16	Epidendroideae	Vandeae	Sedirea japonica	116	18.153	cemA-trnP-UGG	Forward	Rearrangement
16	Epidendroideae	Vandeae	Thrixspermum japonicum	116	18.153	cemA-trnP-UGG	Forward	Rearrangement
16	Epidendroideae	Vandeae	Vanda brunnea	116	18.153	cemA-trnP-UGG	Forward	Rearrangement
16	Orchidoideae	Cranichideae	Anoectochilus emeiensis	116	18.153	cemA-trnP-UGG	Forward	Rearrangement
16	Orchidoideae	Cranichideae	Goodyera fumata	116	18.153	cemA-trnP-UGG	Forward	Rearrangement
16	Orchidoideae	Cranichideae	Goodyera procera	116	18.153	cemA-trnP-UGG	Forward	Rearrangement
16	Orchidoideae	Cranichideae	Goodyera rosulacea	116	18.153	cemA-trnP-UGG	Forward	Rearrangement
16	Orchidoideae	Cranichideae	Goodyera schlechtendaliana	116	18.153	cemA-trnP-UGG	Forward	Rearrangement
16	Orchidoideae	Cranichideae	Goodyera velutina	116	18.153	cemA-trnP-UGG	Forward	Rearrangement
16	Orchidoideae	Cranichideae	Hetaeria shikokiana	116	18.153	cemA-trnP-UGG	Forward	Rearrangement
16	Orchidoideae	Cranichideae	Kuhlhasseltia nakaiana	116	18.153	cemA-trnP-UGG	Forward	Rearrangement
16	Orchidoideae	Cranichideae	Ludisia discolor	116	18.153	cemA-trnP-UGG	Forward	Rearrangement
16	Orchidoideae	Orchideae	Amitostigma gracile	116	18.153	cemA-trnP-UGG	Forward	Rearrangement
16	Orchidoideae	Orchideae	Dactylorhiza viridis var. coreana	116	18.153	cemA-trnP-UGG	Forward	Rearrangement
16	Orchidoideae	Orchideae	Galearis cyclochila	116	18.153	cemA-trnP-UGG	Forward	Rearrangement
16	Orchidoideae	Orchideae	Gymnadenia conopsea	116	18.153	cemA-trnP-UGG	Forward	Rearrangement
16	Orchidoideae	Orchideae	Habenaria chejuensis	116	18.153	cemA-trnP-UGG	Forward	Rearrangement
16	Orchidoideae	Orchideae	Habenaria flagellifera	116	18.153	cemA-trnP-UGG	Forward	Rearrangement
16	Orchidoideae	Orchideae	Habenaria pantlingiana	116	18.153	cemA-trnP-UGG	Forward	Rearrangement
16	Orchidoideae	Orchideae	Habenaria radiata	116	18.153	cemA-trnP-UGG	Forward	Rearrangement
16	Orchidoideae	Orchideae	Ophrys fusca subsp. iricolor	116	18.153	cemA-trnP-UGG	Forward	Rearrangement
16	Orchidoideae	Orchideae	Ophrys sphegodes	116	18.153	cemA-trnP-UGG	Forward	Rearrangement
16	Orchidoideae	Orchideae	Platanthera japonica	116	18.153	cemA-trnP-UGG	Forward	Rearrangement
16	Orchidoideae	Orchideae	Platanthera mandarinorum	116	18.153	cemA-trnP-UGG	Forward	Rearrangement
16	Vanilloideae	Pogonieae	Pogonia japonica	116	18.153	cemA-trnP-UGG	Forward	Rearrangement
16	Vanilloideae	Pogonieae	Pogonia minor	116	18.153	cemA-trnP-UGG	Forward	Rearrangement
16	Vanilloideae	Vanilleae	Vanilla aphylla	116	18.153	cemA-trnP-UGG	Forward	Rearrangement
16	Vanilloideae	Vanilleae	Vanilla madagascariensis	116	18.153	cemA-trnP-UGG	Forward	Rearrangement
16	Vanilloideae	Vanilleae	Vanilla planifolia 1	116	18.153	cemA-trnP-UGG	Forward	Rearrangement
16	Vanilloideae	Vanilleae	Vanilla planifolia 2	116	18.153	cemA-trnP-UGG	Forward	Rearrangement
16	Vanilloideae	Vanilleae	Vanilla pompona	116	18.153	cemA-trnP-UGG	Forward	Rearrangement
17	Apostasioideae	Apostasioideae	Apostasia odorata	115	2.577	trnT-UGU-trnL-UAA	Forward	Rearrangement
17	Apostasioideae	Apostasioideae	Apostasia wallichii	115	2.577	trnT-UGU-trnL-UAA	Forward	Rearrangement
17	Apostasioideae	Apostasioideae	Neuwiedia zollingeri var. singapureana	115	2.577	trnT-UGU-trnL-UAA	Not applicable	Rearrangement
17	Cypripedioideae	Cypripedioideae	Cypripedium formosanum	115	2.577	trnT-UGU-trnL-UAA	Reverse	Rearrangement
17	Cypripedioideae	Cypripedioideae	Cypripedium japonicum	115	2.577	trnT-UGU-trnL-UAA	Forward	Rearrangement
17	Cypripedioideae	Cypripedioideae	Paphiopedilum armeniacum	115	2.577	trnT-UGU-trnL-UAA	Forward	Rearrangement
17	Cypripedioideae	Cypripedioideae	Paphiopedilum dianthum	115	2.577	trnT-UGU-trnL-UAA	Forward	Rearrangement
17	Cypripedioideae	Cypripedioideae	Paphiopedilum niveum	115	2.577	trnT-UGU-trnL-UAA	Forward	Rearrangement
17	Cypripedioideae	Cypripedioideae	Phragmipedium longifolium	115	2.577	trnT-UGU-trnL-UAA	Forward	Rearrangement
17	Epidendroideae	Arethuseae	Bletilla ochracea	115	2.577	trnT-UGU-trnL-UAA	Forward	Rearrangement
17	Epidendroideae	Arethuseae	Bletilla striata	115	2.577	trnT-UGU-trnL-UAA	Forward	Rearrangement
17	Epidendroideae	Arethuseae	Pleione bulbocodioides	115	2.577	trnT-UGU-trnL-UAA	Forward	Rearrangement
17	Epidendroideae	Collabieae	Calanthe aristulifera	115	2.577	trnT-UGU-trnL-UAA	Forward	Rearrangement
17	Epidendroideae	Collabieae	Calanthe bicolor	115	2.577	trnT-UGU-trnL-UAA	Forward	Rearrangement
17	Epidendroideae	Collabieae	Calanthe davidii	115	2.577	trnT-UGU-trnL-UAA	Forward	Rearrangement
17	Epidendroideae	Collabieae	Calanthe triplicata	115	2.577	trnT-UGU-trnL-UAA	Forward	Rearrangement
17	Epidendroideae	Cymbidieae	Cymbidium goeringii	115	2.577	trnT-UGU-trnL-UAA	Forward	Rearrangement
17	Epidendroideae	Cymbidieae	Cymbidium lancifolium	115	2.577	trnT-UGU-trnL-UAA	Forward	Rearrangement
17	Epidendroideae	Cymbidieae	Cymbidium macrorhizon	115	2.577	trnT-UGU-trnL-UAA	Forward	Rearrangement
17	Epidendroideae	Cymbidieae	Dipodium roseum	115	2.577	trnT-UGU-trnL-UAA	Forward	Rearrangement
17	Epidendroideae	Cymbidieae	Erycina pusilla	115	2.577	trnT-UGU-trnL-UAA	Forward	Rearrangement
17	Epidendroideae	Cymbidieae	Eulophia zollingeri	115	2.577	trnT-UGU-trnL-UAA	Forward	Rearrangement
17	Epidendroideae	Cymbidieae	Oncidium sphacelatum	115	2.577	trnT-UGU-trnL-UAA	Forward	Rearrangement
17	Epidendroideae	Epidendreae	Calypso bulbosa var. occidentalis	115	2.577	trnT-UGU-trnL-UAA	Forward	Rearrangement
17	Epidendroideae	Epidendreae	Cattleya crispata	115	2.577	trnT-UGU-trnL-UAA	Forward	Rearrangement
17	Epidendroideae	Epidendreae	Cattleya liliputana	115	2.577	trnT-UGU-trnL-UAA	Forward	Rearrangement
17	Epidendroideae	Epidendreae	Corallorhiza bulbosa	115	2.577	trnT-UGU-trnL-UAA	Forward	Rearrangement
17	Epidendroideae	Epidendreae	Corallorhiza macrantha	115	2.577	trnT-UGU-trnL-UAA	Forward	Rearrangement
17	Epidendroideae	Epidendreae	Corallorhiza maculata var. maculata 1	115	2.577	trnT-UGU-trnL-UAA	Forward	Rearrangement
17	Epidendroideae	Epidendreae	Corallorhiza maculata var. maculata 2	115	2.577	trnT-UGU-trnL-UAA	Forward	Rearrangement
17	Epidendroideae	Epidendreae	Corallorhiza maculata var. mexicana	115	2.577	trnT-UGU-trnL-UAA	Forward	Rearrangement
17	Epidendroideae	Epidendreae	Corallorhiza maculata var. occidentalis	115	2.577	trnT-UGU-trnL-UAA	Forward	Rearrangement
17	Epidendroideae	Epidendreae	Corallorhiza mertensiana	115	2.577	trnT-UGU-trnL-UAA	Forward	Rearrangement
17	Epidendroideae	Epidendreae	Corallorhiza odontorhiza	115	2.577	trnT-UGU-trnL-UAA	Forward	Rearrangement
17	Epidendroideae	Epidendreae	Corallorhiza striata var. vreelandii	115	2.577	trnT-UGU-trnL-UAA	Forward	Rearrangement
17	Epidendroideae	Epidendreae	Corallorhiza trifida	115	2.577	trnT-UGU-trnL-UAA	Forward	Rearrangement
17	Epidendroideae	Epidendreae	Corallorhiza wisteriana	115	2.577	trnT-UGU-trnL-UAA	Forward	Rearrangement
17	Epidendroideae	Epidendreae	Cremastra appendiculata	115	2.577	trnT-UGU-trnL-UAA	Forward	Rearrangement
17	Epidendroideae	Epidendreae	Cremastra unguiculata	115	2.577	trnT-UGU-trnL-UAA	Forward	Rearrangement
17	Epidendroideae	Epidendreae	Hexalectris warnockii	115	2.577	trnT-UGU-trnL-UAA	Forward	Rearrangement
17	Epidendroideae	Epidendreae	Masdevallia coccinea	115	2.577	trnT-UGU-trnL-UAA	Forward	Rearrangement
17	Epidendroideae	Epidendreae	Masdevallia picturata	115	2.577	trnT-UGU-trnL-UAA	Forward	Rearrangement
17	Epidendroideae	Epidendreae	Oreorchis patens	115	2.577	trnT-UGU-trnL-UAA	Forward	Rearrangement
17	Epidendroideae	Malaxideae	Bulbophyllum inconspicuum	115	2.577	trnT-UGU-trnL-UAA	Forward	Rearrangement
17	Epidendroideae	Malaxideae	Dendrobium moniliforme 1	115	2.577	trnT-UGU-trnL-UAA	Forward	Rearrangement
17	Epidendroideae	Malaxideae	Dendrobium moniliforme 2	115	2.577	trnT-UGU-trnL-UAA	Forward	Rearrangement
17	Epidendroideae	Malaxideae	Dendrobium moniliformeR	115	2.577	trnT-UGU-trnL-UAA	Forward	Rearrangement
17	Epidendroideae	Malaxideae	Dendrobium moniliformeS	115	2.577	trnT-UGU-trnL-UAA	Forward	Rearrangement
17	Epidendroideae	Malaxideae	Dendrobium nobile	115	2.577	trnT-UGU-trnL-UAA	Forward	Rearrangement
17	Epidendroideae	Malaxideae	Dendrobium officinale	115	2.577	trnT-UGU-trnL-UAA	Forward	Rearrangement
17	Epidendroideae	Malaxideae	Liparis auriculata	115	2.577	trnT-UGU-trnL-UAA	Forward	Rearrangement
17	Epidendroideae	Malaxideae	Liparis loeselii	115	2.577	trnT-UGU-trnL-UAA	Forward	Rearrangement
17	Epidendroideae	Malaxideae	Liparis makinoana	115	2.577	trnT-UGU-trnL-UAA	Forward	Rearrangement
17	Epidendroideae	Malaxideae	Oberonia japonica	115	2.577	trnT-UGU-trnL-UAA	Forward	Rearrangement
17	Epidendroideae	Neottieae	Aphyllorchis montana	115	2.577	trnT-UGU-trnL-UAA	Forward	Rearrangement
17	Epidendroideae	Neottieae	Cephalanthera humilis	115	2.577	trnT-UGU-trnL-UAA	Forward	Rearrangement
17	Epidendroideae	Neottieae	Cephalanthera longifolia	115	2.577	trnT-UGU-trnL-UAA	Forward	Rearrangement
17	Epidendroideae	Neottieae	Epipactis mairei	115	2.577	trnT-UGU-trnL-UAA	Forward	Rearrangement
17	Epidendroideae	Neottieae	Epipactis thunbergii	115	2.577	trnT-UGU-trnL-UAA	Forward	Rearrangement
17	Epidendroideae	Neottieae	Epipactis veratrifolia	115	2.577	trnT-UGU-trnL-UAA	Forward	Rearrangement
17	Epidendroideae	Neottieae	Limodorum abortivum	115	2.577	trnT-UGU-trnL-UAA	Forward	Rearrangement
17	Epidendroideae	Neottieae	Neottia acuminata	115	2.577	trnT-UGU-trnL-UAA	Forward	Rearrangement
17	Epidendroideae	Neottieae	Neottia camtschatea	115	2.577	trnT-UGU-trnL-UAA	Forward	Rearrangement
17	Epidendroideae	Neottieae	Neottia fugongensis	115	2.577	trnT-UGU-trnL-UAA	Forward	Rearrangement
17	Epidendroideae	Neottieae	Neottia listeroides	115	2.577	trnT-UGU-trnL-UAA	Forward	Rearrangement
17	Epidendroideae	Neottieae	Neottia nidus-avis	115	2.577	trnT-UGU-trnL-UAA	Forward	Rearrangement
17	Epidendroideae	Neottieae	Neottia ovata	115	2.577	trnT-UGU-trnL-UAA	Forward	Rearrangement
17	Epidendroideae	Neottieae	Neottia pinetorum	115	2.577	trnT-UGU-trnL-UAA	Forward	Rearrangement
17	Epidendroideae	Neottieae	Palmorchis pabstii	115	2.577	trnT-UGU-trnL-UAA	Forward	Rearrangement
17	Epidendroideae	Sobralieae	Elleanthus sodiroi	115	2.577	trnT-UGU-trnL-UAA	Forward	Rearrangement
17	Epidendroideae	Sobralieae	Sobralia aff. bouchei HTK-2015	115	2.577	trnT-UGU-trnL-UAA	Forward	Rearrangement
17	Epidendroideae	Sobralieae	Sobralia callosa	115	2.577	trnT-UGU-trnL-UAA	Forward	Rearrangement
17	Epidendroideae	Vandeae	Gastrochilus fuscopunctatus	115	2.577	trnT-UGU-trnL-UAA	Forward	Rearrangement
17	Epidendroideae	Vandeae	Gastrochilus japonicus	115	2.577	trnT-UGU-trnL-UAA	Forward	Rearrangement
17	Epidendroideae	Vandeae	Holcoglossum amesianum	115	2.577	trnT-UGU-trnL-UAA	Forward	Rearrangement
17	Epidendroideae	Vandeae	Holcoglossum flavescens	115	2.577	trnT-UGU-trnL-UAA	Forward	Rearrangement
17	Epidendroideae	Vandeae	Holcoglossum lingulatum	115	2.577	trnT-UGU-trnL-UAA	Forward	Rearrangement
17	Epidendroideae	Vandeae	Neofinetia falcata	115	2.577	trnT-UGU-trnL-UAA	Forward	Rearrangement
17	Epidendroideae	Vandeae	Neofinetia falcataC	115	2.577	trnT-UGU-trnL-UAA	Forward	Rearrangement
17	Epidendroideae	Vandeae	Neofinetia richardsiana	115	2.577	trnT-UGU-trnL-UAA	Forward	Rearrangement
17	Epidendroideae	Vandeae	Pelatantheria scolopendrifolia	115	2.577	trnT-UGU-trnL-UAA	Forward	Rearrangement
17	Epidendroideae	Vandeae	Pendulorchis himalaica	115	2.577	trnT-UGU-trnL-UAA	Forward	Rearrangement
17	Epidendroideae	Vandeae	Phalaenopsis aphrodite subsp. formosana	115	2.577	trnT-UGU-trnL-UAA	Forward	Rearrangement
17	Epidendroideae	Vandeae	Phalaenopsis equestris	115	2.577	trnT-UGU-trnL-UAA	Forward	Rearrangement
17	Epidendroideae	Vandeae	Phalaenopsis 'Tiny Star'	115	2.577	trnT-UGU-trnL-UAA	Forward	Rearrangement
17	Epidendroideae	Vandeae	Sedirea japonica	115	2.577	trnT-UGU-trnL-UAA	Forward	Rearrangement
17	Epidendroideae	Vandeae	Thrixspermum japonicum	115	2.577	trnT-UGU-trnL-UAA	Forward	Rearrangement
17	Epidendroideae	Vandeae	Vanda brunnea	115	2.577	trnT-UGU-trnL-UAA	Forward	Rearrangement
17	Orchidoideae	Cranichideae	Anoectochilus emeiensis	115	2.577	trnT-UGU-trnL-UAA	Forward	Rearrangement
17	Orchidoideae	Cranichideae	Goodyera fumata	115	2.577	trnT-UGU-trnL-UAA	Forward	Rearrangement
17	Orchidoideae	Cranichideae	Goodyera procera	115	2.577	trnT-UGU-trnL-UAA	Forward	Rearrangement
17	Orchidoideae	Cranichideae	Goodyera rosulacea	115	2.577	trnT-UGU-trnL-UAA	Forward	Rearrangement
17	Orchidoideae	Cranichideae	Goodyera schlechtendaliana	115	2.577	trnT-UGU-trnL-UAA	Forward	Rearrangement
17	Orchidoideae	Cranichideae	Goodyera velutina	115	2.577	trnT-UGU-trnL-UAA	Forward	Rearrangement
17	Orchidoideae	Cranichideae	Hetaeria shikokiana	115	2.577	trnT-UGU-trnL-UAA	Forward	Rearrangement
17	Orchidoideae	Cranichideae	Kuhlhasseltia nakaiana	115	2.577	trnT-UGU-trnL-UAA	Forward	Rearrangement
17	Orchidoideae	Cranichideae	Ludisia discolor	115	2.577	trnT-UGU-trnL-UAA	Forward	Rearrangement
17	Orchidoideae	Orchideae	Amitostigma gracile	115	2.577	trnT-UGU-trnL-UAA	Forward	Rearrangement
17	Orchidoideae	Orchideae	Dactylorhiza viridis var. coreana	115	2.577	trnT-UGU-trnL-UAA	Forward	Rearrangement
17	Orchidoideae	Orchideae	Galearis cyclochila	115	2.577	trnT-UGU-trnL-UAA	Forward	Rearrangement
17	Orchidoideae	Orchideae	Gymnadenia conopsea	115	2.577	trnT-UGU-trnL-UAA	Forward	Rearrangement
17	Orchidoideae	Orchideae	Habenaria chejuensis	115	2.577	trnT-UGU-trnL-UAA	Forward	Rearrangement
17	Orchidoideae	Orchideae	Habenaria flagellifera	115	2.577	trnT-UGU-trnL-UAA	Forward	Rearrangement
17	Orchidoideae	Orchideae	Habenaria pantlingiana	115	2.577	trnT-UGU-trnL-UAA	Forward	Rearrangement
17	Orchidoideae	Orchideae	Habenaria radiata	115	2.577	trnT-UGU-trnL-UAA	Forward	Rearrangement
17	Orchidoideae	Orchideae	Ophrys fusca subsp. iricolor	115	2.577	trnT-UGU-trnL-UAA	Forward	Rearrangement
17	Orchidoideae	Orchideae	Ophrys sphegodes	115	2.577	trnT-UGU-trnL-UAA	Forward	Rearrangement
17	Orchidoideae	Orchideae	Platanthera japonica	115	2.577	trnT-UGU-trnL-UAA	Forward	Rearrangement
17	Orchidoideae	Orchideae	Platanthera mandarinorum	115	2.577	trnT-UGU-trnL-UAA	Forward	Rearrangement
17	Vanilloideae	Pogonieae	Pogonia japonica	115	2.577	trnT-UGU-trnL-UAA	Forward	Rearrangement
17	Vanilloideae	Pogonieae	Pogonia minor	115	2.577	trnT-UGU-trnL-UAA	Forward	Rearrangement
17	Vanilloideae	Vanilleae	Vanilla aphylla	115	2.577	trnT-UGU-trnL-UAA	Forward	Rearrangement
17	Vanilloideae	Vanilleae	Vanilla madagascariensis	115	2.577	trnT-UGU-trnL-UAA	Forward	Rearrangement
17	Vanilloideae	Vanilleae	Vanilla planifolia 1	115	2.577	trnT-UGU-trnL-UAA	Forward	Rearrangement
17	Vanilloideae	Vanilleae	Vanilla planifolia 2	115	2.577	trnT-UGU-trnL-UAA	Forward	Rearrangement
17	Vanilloideae	Vanilleae	Vanilla pompona	115	2.577	trnT-UGU-trnL-UAA	Forward	Rearrangement
18	Apostasioideae	Apostasioideae	Apostasia odorata	116	14.419	trnL-UAA-ndhJ	Forward	Rearrangement
18	Apostasioideae	Apostasioideae	Apostasia wallichii	116	14.419	trnL-UAA-ndhJ	Forward	Rearrangement
18	Apostasioideae	Apostasioideae	Neuwiedia zollingeri var. singapureana	116	14.419	trnL-UAA-ndhJ	Forward	Rearrangement
18	Cypripedioideae	Cypripedioideae	Cypripedium formosanum	116	14.419	trnL-UAA-ndhJ	Reverse	Rearrangement
18	Cypripedioideae	Cypripedioideae	Cypripedium japonicum	116	14.419	trnL-UAA-ndhJ	Forward	Rearrangement
18	Cypripedioideae	Cypripedioideae	Paphiopedilum armeniacum	116	14.419	trnL-UAA-ndhJ	Forward	Rearrangement
18	Cypripedioideae	Cypripedioideae	Paphiopedilum dianthum	116	14.419	trnL-UAA-ndhJ	Forward	Rearrangement
18	Cypripedioideae	Cypripedioideae	Paphiopedilum niveum	116	14.419	trnL-UAA-ndhJ	Forward	Rearrangement
18	Cypripedioideae	Cypripedioideae	Phragmipedium longifolium	116	14.419	trnL-UAA-ndhJ	Forward	Rearrangement
18	Epidendroideae	Arethuseae	Bletilla ochracea	116	14.419	trnL-UAA-ndhJ	Forward	Rearrangement
18	Epidendroideae	Arethuseae	Bletilla striata	116	14.419	trnL-UAA-ndhJ	Forward	Rearrangement
18	Epidendroideae	Arethuseae	Pleione bulbocodioides	116	14.419	trnL-UAA-ndhJ	Forward	Rearrangement
18	Epidendroideae	Collabieae	Calanthe aristulifera	116	14.419	trnL-UAA-ndhJ	Forward	Rearrangement
18	Epidendroideae	Collabieae	Calanthe bicolor	116	14.419	trnL-UAA-ndhJ	Forward	Rearrangement
18	Epidendroideae	Collabieae	Calanthe davidii	116	14.419	trnL-UAA-ndhJ	Forward	Rearrangement
18	Epidendroideae	Collabieae	Calanthe triplicata	116	14.419	trnL-UAA-ndhJ	Forward	Rearrangement
18	Epidendroideae	Cymbidieae	Cymbidium goeringii	116	14.419	trnL-UAA-ndhJ	Forward	Rearrangement
18	Epidendroideae	Cymbidieae	Cymbidium lancifolium	116	14.419	trnL-UAA-ndhJ	Forward	Rearrangement
18	Epidendroideae	Cymbidieae	Cymbidium macrorhizon	116	14.419	trnL-UAA-ndhJ	Forward	Rearrangement
18	Epidendroideae	Cymbidieae	Dipodium roseum	116	14.419	trnL-UAA-ndhJ	Forward	Rearrangement
18	Epidendroideae	Cymbidieae	Erycina pusilla	116	14.419	trnL-UAA-ndhJ	Forward	Rearrangement
18	Epidendroideae	Cymbidieae	Eulophia zollingeri	116	14.419	trnL-UAA-ndhJ	Forward	Rearrangement
18	Epidendroideae	Cymbidieae	Oncidium sphacelatum	116	14.419	trnL-UAA-ndhJ	Forward	Rearrangement
18	Epidendroideae	Epidendreae	Calypso bulbosa var. occidentalis	116	14.419	trnL-UAA-ndhJ	Forward	Rearrangement
18	Epidendroideae	Epidendreae	Cattleya crispata	116	14.419	trnL-UAA-ndhJ	Forward	Rearrangement
18	Epidendroideae	Epidendreae	Cattleya liliputana	116	14.419	trnL-UAA-ndhJ	Forward	Rearrangement
[truncated: 13,546 more rows]
